# Supplementary material for: GEMsembler: consensus model assembly and structural comparison of genome-scale metabolic models across tools improve functional performance
Source: mSystems. 2025 Sep 8;10(10):e00574-25. doi: 10.1128/msystems.00574-25 (PMC12542698; doi:10.1128/msystems.00574-25)
Supplement: Table S1 — General statistics on the numbers in categories from different metabolic models. [file msystems.00574-25-s0002.xlsx]

## Sheet: LP_metabolites_stat_figS2
models	status	amount
ag_LP	original model	1083
ag_LP	final supermodel	878
ag_LP	not converted	233
ca_LP	original model	1034
ca_LP	final supermodel	1034
ca_LP	not converted	0
ga_LP	original model	1627
ga_LP	final supermodel	1207
ga_LP	not converted	420
mo_LP	original model	1325
mo_LP	final supermodel	883
mo_LP	not converted	371
confidence levels	assembly	1874
confidence levels	core2	983
confidence levels	core3	679
confidence levels	core4	466

## Sheet: LP_reactions_stat_figS2
models	status	amount
ag_LP	original model	1245
ag_LP	final supermodel	942
ag_LP	not converted	304
ca_LP	original model	1578
ca_LP	final supermodel	1524
ca_LP	not converted	2
ga_LP	original model	1942
ga_LP	final supermodel	1259
ga_LP	not converted	682
mo_LP	original model	1272
mo_LP	final supermodel	810
mo_LP	not converted	377
confidence levels	assembly	2473
confidence levels	core2	1060
confidence levels	core3	626
confidence levels	core4	376

## Sheet: LP_genes_stat_fig2
models	status	amount
ag_LP	original model	902
ag_LP	final supermodel	652
ag_LP	not converted	250
ca_LP	original model	826
ca_LP	final supermodel	825
ca_LP	not converted	1
ga_LP	original model	729
ga_LP	final supermodel	583
ga_LP	not converted	0
mo_LP	original model	715
mo_LP	final supermodel	714
mo_LP	not converted	1
confidence levels	assembly	1186
confidence levels	core2	847
confidence levels	core3	522
confidence levels	core4	219

## Sheet: LP_pairs_GPR_R_stat_fig2
Reaction confidence	GPR confidence	Reactions Amount
R_core4	GPR_core4	135
R_core4	GPR_core3	151
R_core4	GPR_core2	29
R_core4	GPR_core1	3
R_core4	GPR_core0	58
R_core3	GPR_core3	116
R_core3	GPR_core2	75
R_core3	GPR_core1	20
R_core3	GPR_core0	39
R_core2	GPR_core2	214
R_core2	GPR_core1	153
R_core2	GPR_core0	67
R_core1	GPR_core1	844
R_core1	GPR_core0	569

## Sheet: EC_metabolites_stat_figS2
models	status	amount
ag_EC	original model	1539
ag_EC	final supermodel	1356
ag_EC	not converted	196
ca_EC	original model	1728
ca_EC	final supermodel	1728
ca_EC	not converted	0
ga_EC	original model	2485
ga_EC	final supermodel	1691
ga_EC	not converted	794
mo_EC	original model	1695
mo_EC	final supermodel	1181
mo_EC	not converted	410
confidence levels	assembly	2725
confidence levels	core2	1491
confidence levels	core3	1025
confidence levels	core4	715

## Sheet: EC_reactions_stat_figS2
models	status	amount
ag_EC	original model	1908
ag_EC	final supermodel	1565
ag_EC	not converted	340
ca_EC	original model	2714
ca_EC	final supermodel	2677
ca_EC	not converted	5
ga_EC	original model	3102
ga_EC	final supermodel	1847
ga_EC	not converted	1249
mo_EC	original model	1758
mo_EC	final supermodel	1209
mo_EC	not converted	425
confidence levels	assembly	3849
confidence levels	core2	1836
confidence levels	core3	995
confidence levels	core4	618

## Sheet: EC_genes_stat_fig2
models	status	amount
ag_EC	original model	812
ag_EC	final supermodel	804
ag_EC	not converted	7
ca_EC	original model	1659
ca_EC	final supermodel	1658
ca_EC	not converted	1
ga_EC	original model	1301
ga_EC	final supermodel	1157
ga_EC	not converted	0
mo_EC	original model	926
mo_EC	final supermodel	925
mo_EC	not converted	1
confidence levels	assembly	1952
confidence levels	core2	1289
confidence levels	core3	809
confidence levels	core4	494

## Sheet: EC_pairs_GPR_R_stat_fig2
Reaction confidence	GPR confidence	Reactions Amount
R_core4	GPR_core4	443
R_core4	GPR_core3	71
R_core4	GPR_core2	10
R_core4	GPR_core1	1
R_core4	GPR_core0	93
R_core3	GPR_core3	204
R_core3	GPR_core2	97
R_core3	GPR_core1	24
R_core3	GPR_core0	52
R_core2	GPR_core2	291
R_core2	GPR_core1	467
R_core2	GPR_core0	83
R_core1	GPR_core1	1522
R_core1	GPR_core0	491
