# Supplementary material for: GEMsembler: consensus model assembly and structural comparison of genome-scale metabolic models across tools improve functional performance
Source: mSystems. 2025 Sep 8;10(10):e00574-25. doi: 10.1128/msystems.00574-25 (PMC12542698; doi:10.1128/msystems.00574-25)
Supplement: Table S2 — Topology-determined (MetQuest) production of central carbon metabolites and their confidence. [file msystems.00574-25-s0003.xlsx]

## Sheet: LP_production_cc_met_fig2a
Metabolites	Metabolite names	core4	core3	core2	assembly	ag_LP	ga_LP	mo_LP	ca_LP
glc__D_c	D-Glucose	4	4	4	4	4	4	4	4
g6p_c	D-Glucose 6-phosphate	5	5	5	5	5	5	5	5
f6p_c	D-Fructose 6-phosphate	5	5	5	5	5	5	5	5
fdp_c	D-Fructose 1,6-bisphosphate	5	5	5	5	5	5	5	5
g3p_c	Glyceraldehyde 3-phosphate	5	5	5	5	5	5	5	5
13dpg_c	3-Phospho-D-glyceroyl phosphate	5	5	5	5	5	5	5	5
3pg_c	3-Phospho-D-glycerate	5	5	5	5	5	5	5	5
2pg_c	D-Glycerate 2-phosphate	5	5	5	5	5	5	5	5
pep_c	Phosphoenolpyruvate	5	5	5	5	5	5	5	5
pyr_c	Pyruvate	5	5	5	5	5	5	5	5
oaa_c	Oxaloacetate	1	5	5	5	5	5	1	5
accoa_c	Acetyl-CoA	5	5	5	5	5	5	5	5
cit_c	Citrate	0	1	1	5	1	5	1	1
icit_c	icit_c	0	0	0	0	0	0	0	0
acon_C_c	acon_C_c	0	0	0	0	0	0	0	0
succ_c	Succinate	1	5	5	5	5	5	1	5
glx_c	Glyoxylate	0	1	1	5	1	1	1	5
akg_c	2-Oxoglutarate	5	5	5	5	5	5	5	5
osuc_c	osuc_c	0	0	0	0	0	0	0	0
succoa_c	Succinyl-CoA	0	1	5	5	1	5	1	5
fum_c	Fumarate	1	5	5	5	5	5	1	5
mal__L_c	L-Malate	1	5	5	5	5	5	1	5
g6p_B_c	Beta D glucose 6 phosphate C6H11O9P	5	5	5	5	5	5	5	5
6pgl_c	6-phospho-D-glucono-1,5-lactone	5	5	5	5	5	5	5	5
6pgc_c	6-Phospho-D-gluconate	5	5	5	5	5	5	5	5
ru5p__D_c	D-Ribulose 5-phosphate	5	5	5	5	5	5	5	5
xu5p__D_c	D-Xylulose 5-phosphate	5	5	5	5	5	5	5	5
r5p_c	Alpha-D-Ribose 5-phosphate	5	5	5	5	5	5	5	5
s7p_c	Sedoheptulose 7-phosphate	5	5	5	5	5	5	5	5
e4p_c	D-Erythrose 4-phosphate	5	5	5	5	5	5	5	5

## Sheet: EC_production_cc_met_fig2b
Metabolites	Metabolite names	core4	core3	core2	assembly	ag_EC	ga_EC	mo_EC	ca_EC
glc__D_c	D-Glucose	4	4	4	4	4	4	4	4
g6p_c	D-Glucose 6-phosphate	5	5	5	5	5	5	5	5
f6p_c	D-Fructose 6-phosphate	5	5	5	5	5	5	5	5
fdp_c	D-Fructose 1,6-bisphosphate	5	5	5	5	5	5	5	5
g3p_c	Glyceraldehyde 3-phosphate	5	5	5	5	5	5	5	5
13dpg_c	3-Phospho-D-glyceroyl phosphate	5	5	5	5	5	5	5	5
3pg_c	3-Phospho-D-glycerate	5	5	5	5	5	5	5	5
2pg_c	D-Glycerate 2-phosphate	5	5	5	5	5	5	5	5
pep_c	Phosphoenolpyruvate	5	5	5	5	5	5	5	5
pyr_c	Pyruvate	5	5	5	5	5	5	5	5
oaa_c	Oxaloacetate	5	5	5	5	5	5	5	5
accoa_c	Acetyl-CoA	5	5	5	5	5	5	5	5
cit_c	Citrate	5	5	5	5	5	5	5	5
icit_c	Isocitrate	5	5	5	5	5	5	5	5
acon_C_c	Cis-Aconitate	5	5	5	5	5	5	5	5
succ_c	Succinate	5	5	5	5	5	5	5	5
glx_c	Glyoxylate	5	5	5	5	5	5	5	5
akg_c	2-Oxoglutarate	5	5	5	5	5	5	5	5
osuc_c	osuc_c	0	0	0	0	0	0	0	0
succoa_c	Succinyl-CoA	5	5	5	5	5	5	5	5
fum_c	Fumarate	5	5	5	5	5	5	5	5
mal__L_c	L-Malate	5	5	5	5	5	5	5	5
g6p_B_c	Beta D glucose 6 phosphate C6H11O9P	0	5	5	5	5	5	5	0
6pgl_c	6-phospho-D-glucono-1,5-lactone	5	5	5	5	5	5	5	5
6pgc_c	6-Phospho-D-gluconate	5	5	5	5	5	5	5	5
ru5p__D_c	D-Ribulose 5-phosphate	5	5	5	5	5	5	5	5
xu5p__D_c	D-Xylulose 5-phosphate	5	5	5	5	5	5	5	5
r5p_c	Alpha-D-Ribose 5-phosphate	5	5	5	5	5	5	5	5
s7p_c	Sedoheptulose 7-phosphate	5	5	5	5	5	5	5	5
e4p_c	D-Erythrose 4-phosphate	5	5	5	5	5	5	5	5

## Sheet: LP_confidence_cc_met_fig2a
ID	Reactions/GPRs	Metabolite synthesis	Confidence
No_r	Reactions	osuc_c	0
No_gpr	GPRs	osuc_c	0
No_r	Reactions	icit_c	0
No_gpr	GPRs	icit_c	0
No_r	Reactions	acon_C_c	0
No_gpr	GPRs	acon_C_c	0
No_r	Reactions	glc__D_c	0
No_gpr	GPRs	glc__D_c	0
HEX1	Reactions	e4p_c	4
lp_1573	GPRs	e4p_c	4
FBA	Reactions	e4p_c	4
lp_0330	GPRs	e4p_c	3
TKT2	Reactions	e4p_c	4
lp_1083 or lp_3538	GPRs	e4p_c	3
G6PI3	Reactions	e4p_c	4
lp_2502	GPRs	e4p_c	4
PFK	Reactions	e4p_c	4
lp_1898	GPRs	e4p_c	3
TPI	Reactions	e4p_c	4
lp_0791	GPRs	e4p_c	3
PGI	Reactions	e4p_c	4
lp_2502	GPRs	e4p_c	3
G6PI	Reactions	e4p_c	4
lp_2502	GPRs	e4p_c	4
HEX1	Reactions	s7p_c	4
lp_1573	GPRs	s7p_c	4
PGL	Reactions	s7p_c	4
lp_2219	GPRs	s7p_c	3
TKT2	Reactions	s7p_c	4
lp_1083 or lp_3538	GPRs	s7p_c	3
G6PI3	Reactions	s7p_c	4
lp_2502	GPRs	s7p_c	4
PFK	Reactions	s7p_c	4
lp_1898	GPRs	s7p_c	3
TALA	Reactions	s7p_c	4
lp_3539	GPRs	s7p_c	3
TPI	Reactions	s7p_c	4
lp_0791	GPRs	s7p_c	3
GND	Reactions	s7p_c	4
lp_1541	GPRs	s7p_c	3
PGI	Reactions	s7p_c	4
lp_2502	GPRs	s7p_c	3
RPI	Reactions	s7p_c	4
lp_0354 or lp_0602	GPRs	s7p_c	2
PKETX	Reactions	s7p_c	4
lp_2659 or lp_3551	GPRs	s7p_c	4
TKT1	Reactions	s7p_c	4
lp_1083 or lp_3538	GPRs	s7p_c	3
G6PDH2r	Reactions	s7p_c	4
lp_2681	GPRs	s7p_c	3
FBA	Reactions	s7p_c	4
lp_0330	GPRs	s7p_c	3
RPE	Reactions	s7p_c	4
lp_1621	GPRs	s7p_c	4
G6PI	Reactions	s7p_c	4
lp_2502	GPRs	s7p_c	4
HEX1	Reactions	r5p_c	4
lp_1573	GPRs	r5p_c	4
PGL	Reactions	r5p_c	4
lp_2219	GPRs	r5p_c	3
TKT2	Reactions	r5p_c	4
lp_1083 or lp_3538	GPRs	r5p_c	3
G6PI3	Reactions	r5p_c	4
lp_2502	GPRs	r5p_c	4
PFK	Reactions	r5p_c	4
lp_1898	GPRs	r5p_c	3
TALA	Reactions	r5p_c	4
lp_3539	GPRs	r5p_c	3
TPI	Reactions	r5p_c	4
lp_0791	GPRs	r5p_c	3
GND	Reactions	r5p_c	4
lp_1541	GPRs	r5p_c	3
PGI	Reactions	r5p_c	4
lp_2502	GPRs	r5p_c	3
RPI	Reactions	r5p_c	4
lp_0354 or lp_0602	GPRs	r5p_c	2
TKT1	Reactions	r5p_c	4
lp_1083 or lp_3538	GPRs	r5p_c	3
G6PDH2r	Reactions	r5p_c	4
lp_2681	GPRs	r5p_c	3
FBA	Reactions	r5p_c	4
lp_0330	GPRs	r5p_c	3
RPE	Reactions	r5p_c	4
lp_1621	GPRs	r5p_c	4
G6PI	Reactions	r5p_c	4
lp_2502	GPRs	r5p_c	4
HEX1	Reactions	xu5p__D_c	4
lp_1573	GPRs	xu5p__D_c	4
PGL	Reactions	xu5p__D_c	4
lp_2219	GPRs	xu5p__D_c	3
TKT2	Reactions	xu5p__D_c	4
lp_1083 or lp_3538	GPRs	xu5p__D_c	3
G6PI3	Reactions	xu5p__D_c	4
lp_2502	GPRs	xu5p__D_c	4
PFK	Reactions	xu5p__D_c	4
lp_1898	GPRs	xu5p__D_c	3
TALA	Reactions	xu5p__D_c	4
lp_3539	GPRs	xu5p__D_c	3
TPI	Reactions	xu5p__D_c	4
lp_0791	GPRs	xu5p__D_c	3
GND	Reactions	xu5p__D_c	4
lp_1541	GPRs	xu5p__D_c	3
PGI	Reactions	xu5p__D_c	4
lp_2502	GPRs	xu5p__D_c	3
TKT1	Reactions	xu5p__D_c	4
lp_1083 or lp_3538	GPRs	xu5p__D_c	3
G6PDH2r	Reactions	xu5p__D_c	4
lp_2681	GPRs	xu5p__D_c	3
FBA	Reactions	xu5p__D_c	4
lp_0330	GPRs	xu5p__D_c	3
RPE	Reactions	xu5p__D_c	4
lp_1621	GPRs	xu5p__D_c	4
G6PI	Reactions	xu5p__D_c	4
lp_2502	GPRs	xu5p__D_c	4
HEX1	Reactions	ru5p__D_c	4
lp_1573	GPRs	ru5p__D_c	4
PGL	Reactions	ru5p__D_c	4
lp_2219	GPRs	ru5p__D_c	3
TKT2	Reactions	ru5p__D_c	4
lp_1083 or lp_3538	GPRs	ru5p__D_c	3
FBA	Reactions	ru5p__D_c	4
lp_0330	GPRs	ru5p__D_c	3
PFK	Reactions	ru5p__D_c	4
lp_1898	GPRs	ru5p__D_c	3
G6PI3	Reactions	ru5p__D_c	4
lp_2502	GPRs	ru5p__D_c	4
TPI	Reactions	ru5p__D_c	4
lp_0791	GPRs	ru5p__D_c	3
GND	Reactions	ru5p__D_c	4
lp_1541	GPRs	ru5p__D_c	3
PGI	Reactions	ru5p__D_c	4
lp_2502	GPRs	ru5p__D_c	3
RPE	Reactions	ru5p__D_c	4
lp_1621	GPRs	ru5p__D_c	4
G6PI	Reactions	ru5p__D_c	4
lp_2502	GPRs	ru5p__D_c	4
G6PDH2r	Reactions	ru5p__D_c	4
lp_2681	GPRs	ru5p__D_c	3
HEX1	Reactions	6pgc_c	4
lp_1573	GPRs	6pgc_c	4
G6PDH2r	Reactions	6pgc_c	4
lp_2681	GPRs	6pgc_c	3
PGL	Reactions	6pgc_c	4
lp_2219	GPRs	6pgc_c	3
HEX1	Reactions	6pgl_c	4
lp_1573	GPRs	6pgl_c	4
G6PDH2r	Reactions	6pgl_c	4
lp_2681	GPRs	6pgl_c	3
HEX1	Reactions	g6p_B_c	4
lp_1573	GPRs	g6p_B_c	4
PGL	Reactions	g6p_B_c	4
lp_2219	GPRs	g6p_B_c	3
G6PI3	Reactions	g6p_B_c	4
lp_2502	GPRs	g6p_B_c	4
TALA	Reactions	g6p_B_c	4
lp_3539	GPRs	g6p_B_c	3
GND	Reactions	g6p_B_c	4
lp_1541	GPRs	g6p_B_c	3
PGI	Reactions	g6p_B_c	4
lp_2502	GPRs	g6p_B_c	3
RPI	Reactions	g6p_B_c	4
lp_0354 or lp_0602	GPRs	g6p_B_c	2
TKT1	Reactions	g6p_B_c	4
lp_1083 or lp_3538	GPRs	g6p_B_c	3
RPE	Reactions	g6p_B_c	4
lp_1621	GPRs	g6p_B_c	4
G6PI	Reactions	g6p_B_c	4
lp_2502	GPRs	g6p_B_c	4
G6PDH2r	Reactions	g6p_B_c	4
lp_2681	GPRs	g6p_B_c	3
HEX1	Reactions	akg_c	4
lp_1573	GPRs	akg_c	4
G6PI3	Reactions	akg_c	4
lp_2502	GPRs	akg_c	4
PFK	Reactions	akg_c	4
lp_1898	GPRs	akg_c	3
TPI	Reactions	akg_c	4
lp_0791	GPRs	akg_c	3
PGI	Reactions	akg_c	4
lp_2502	GPRs	akg_c	3
GAPD	Reactions	akg_c	4
lp_0789	GPRs	akg_c	3
PSERT	Reactions	akg_c	4
lp_0204	GPRs	akg_c	3
PGCD	Reactions	akg_c	4
lp_0203 or lp_2790	GPRs	akg_c	2
GLUDy	Reactions	akg_c	4
lp_1169	GPRs	akg_c	3
FBA	Reactions	akg_c	4
lp_0330	GPRs	akg_c	3
PGK	Reactions	akg_c	4
lp_0790	GPRs	akg_c	3
G6PI	Reactions	akg_c	4
lp_2502	GPRs	akg_c	4
HEX1	Reactions	accoa_c	4
lp_1573	GPRs	accoa_c	4
PGL	Reactions	accoa_c	4
lp_2219	GPRs	accoa_c	3
TKT2	Reactions	accoa_c	4
lp_1083 or lp_3538	GPRs	accoa_c	3
G6PI3	Reactions	accoa_c	4
lp_2502	GPRs	accoa_c	4
PFK	Reactions	accoa_c	4
lp_1898	GPRs	accoa_c	3
TALA	Reactions	accoa_c	4
lp_3539	GPRs	accoa_c	3
TPI	Reactions	accoa_c	4
lp_0791	GPRs	accoa_c	3
GND	Reactions	accoa_c	4
lp_1541	GPRs	accoa_c	3
PGI	Reactions	accoa_c	4
lp_2502	GPRs	accoa_c	3
PKETX	Reactions	accoa_c	4
lp_2659 or lp_3551	GPRs	accoa_c	4
TKT1	Reactions	accoa_c	4
lp_1083 or lp_3538	GPRs	accoa_c	3
G6PDH2r	Reactions	accoa_c	4
lp_2681	GPRs	accoa_c	3
PTAr	Reactions	accoa_c	4
lp_0807	GPRs	accoa_c	4
FBA	Reactions	accoa_c	4
lp_0330	GPRs	accoa_c	3
RPE	Reactions	accoa_c	4
lp_1621	GPRs	accoa_c	4
G6PI	Reactions	accoa_c	4
lp_2502	GPRs	accoa_c	4
HEX1	Reactions	pyr_c	4
lp_1573	GPRs	pyr_c	4
PGL	Reactions	pyr_c	4
lp_2219	GPRs	pyr_c	3
G6PI3	Reactions	pyr_c	4
lp_2502	GPRs	pyr_c	4
PFK	Reactions	pyr_c	4
lp_1898	GPRs	pyr_c	3
TPI	Reactions	pyr_c	4
lp_0791	GPRs	pyr_c	3
GND	Reactions	pyr_c	4
lp_1541	GPRs	pyr_c	3
PGI	Reactions	pyr_c	4
lp_2502	GPRs	pyr_c	3
GAPD	Reactions	pyr_c	4
lp_0789	GPRs	pyr_c	3
PGM	Reactions	pyr_c	4
lp_0597 or lp_3170	GPRs	pyr_c	3
PKETX	Reactions	pyr_c	4
lp_2659 or lp_3551	GPRs	pyr_c	4
G6PDH2r	Reactions	pyr_c	4
lp_2681	GPRs	pyr_c	3
FBA	Reactions	pyr_c	4
lp_0330	GPRs	pyr_c	3
PGK	Reactions	pyr_c	4
lp_0790	GPRs	pyr_c	3
PYK	Reactions	pyr_c	4
lp_1897	GPRs	pyr_c	3
RPE	Reactions	pyr_c	4
lp_1621	GPRs	pyr_c	4
ENO	Reactions	pyr_c	4
lp_0792 or lp_1920	GPRs	pyr_c	3
G6PI	Reactions	pyr_c	4
lp_2502	GPRs	pyr_c	4
HEX1	Reactions	pep_c	4
lp_1573	GPRs	pep_c	4
PGL	Reactions	pep_c	4
lp_2219	GPRs	pep_c	3
G6PI3	Reactions	pep_c	4
lp_2502	GPRs	pep_c	4
PFK	Reactions	pep_c	4
lp_1898	GPRs	pep_c	3
TPI	Reactions	pep_c	4
lp_0791	GPRs	pep_c	3
GND	Reactions	pep_c	4
lp_1541	GPRs	pep_c	3
PGI	Reactions	pep_c	4
lp_2502	GPRs	pep_c	3
GAPD	Reactions	pep_c	4
lp_0789	GPRs	pep_c	3
PGM	Reactions	pep_c	4
lp_0597 or lp_3170	GPRs	pep_c	3
PKETX	Reactions	pep_c	4
lp_2659 or lp_3551	GPRs	pep_c	4
G6PDH2r	Reactions	pep_c	4
lp_2681	GPRs	pep_c	3
FBA	Reactions	pep_c	4
lp_0330	GPRs	pep_c	3
PGK	Reactions	pep_c	4
lp_0790	GPRs	pep_c	3
RPE	Reactions	pep_c	4
lp_1621	GPRs	pep_c	4
ENO	Reactions	pep_c	4
lp_0792 or lp_1920	GPRs	pep_c	3
G6PI	Reactions	pep_c	4
lp_2502	GPRs	pep_c	4
HEX1	Reactions	2pg_c	4
lp_1573	GPRs	2pg_c	4
PGL	Reactions	2pg_c	4
lp_2219	GPRs	2pg_c	3
G6PI3	Reactions	2pg_c	4
lp_2502	GPRs	2pg_c	4
PFK	Reactions	2pg_c	4
lp_1898	GPRs	2pg_c	3
TPI	Reactions	2pg_c	4
lp_0791	GPRs	2pg_c	3
GND	Reactions	2pg_c	4
lp_1541	GPRs	2pg_c	3
PGI	Reactions	2pg_c	4
lp_2502	GPRs	2pg_c	3
GAPD	Reactions	2pg_c	4
lp_0789	GPRs	2pg_c	3
PGM	Reactions	2pg_c	4
lp_0597 or lp_3170	GPRs	2pg_c	3
PKETX	Reactions	2pg_c	4
lp_2659 or lp_3551	GPRs	2pg_c	4
G6PDH2r	Reactions	2pg_c	4
lp_2681	GPRs	2pg_c	3
FBA	Reactions	2pg_c	4
lp_0330	GPRs	2pg_c	3
PGK	Reactions	2pg_c	4
lp_0790	GPRs	2pg_c	3
RPE	Reactions	2pg_c	4
lp_1621	GPRs	2pg_c	4
G6PI	Reactions	2pg_c	4
lp_2502	GPRs	2pg_c	4
HEX1	Reactions	3pg_c	4
lp_1573	GPRs	3pg_c	4
FBA	Reactions	3pg_c	4
lp_0330	GPRs	3pg_c	3
PGL	Reactions	3pg_c	4
lp_2219	GPRs	3pg_c	3
G6PI3	Reactions	3pg_c	4
lp_2502	GPRs	3pg_c	4
PFK	Reactions	3pg_c	4
lp_1898	GPRs	3pg_c	3
PGK	Reactions	3pg_c	4
lp_0790	GPRs	3pg_c	3
TPI	Reactions	3pg_c	4
lp_0791	GPRs	3pg_c	3
GND	Reactions	3pg_c	4
lp_1541	GPRs	3pg_c	3
PGI	Reactions	3pg_c	4
lp_2502	GPRs	3pg_c	3
GAPD	Reactions	3pg_c	4
lp_0789	GPRs	3pg_c	3
PKETX	Reactions	3pg_c	4
lp_2659 or lp_3551	GPRs	3pg_c	4
RPE	Reactions	3pg_c	4
lp_1621	GPRs	3pg_c	4
G6PI	Reactions	3pg_c	4
lp_2502	GPRs	3pg_c	4
G6PDH2r	Reactions	3pg_c	4
lp_2681	GPRs	3pg_c	3
HEX1	Reactions	13dpg_c	4
lp_1573	GPRs	13dpg_c	4
FBA	Reactions	13dpg_c	4
lp_0330	GPRs	13dpg_c	3
PGL	Reactions	13dpg_c	4
lp_2219	GPRs	13dpg_c	3
G6PI3	Reactions	13dpg_c	4
lp_2502	GPRs	13dpg_c	4
PFK	Reactions	13dpg_c	4
lp_1898	GPRs	13dpg_c	3
TPI	Reactions	13dpg_c	4
lp_0791	GPRs	13dpg_c	3
GND	Reactions	13dpg_c	4
lp_1541	GPRs	13dpg_c	3
PGI	Reactions	13dpg_c	4
lp_2502	GPRs	13dpg_c	3
GAPD	Reactions	13dpg_c	4
lp_0789	GPRs	13dpg_c	3
PKETX	Reactions	13dpg_c	4
lp_2659 or lp_3551	GPRs	13dpg_c	4
RPE	Reactions	13dpg_c	4
lp_1621	GPRs	13dpg_c	4
G6PI	Reactions	13dpg_c	4
lp_2502	GPRs	13dpg_c	4
G6PDH2r	Reactions	13dpg_c	4
lp_2681	GPRs	13dpg_c	3
HEX1	Reactions	g3p_c	4
lp_1573	GPRs	g3p_c	4
FBA	Reactions	g3p_c	4
lp_0330	GPRs	g3p_c	3
PGL	Reactions	g3p_c	4
lp_2219	GPRs	g3p_c	3
G6PI3	Reactions	g3p_c	4
lp_2502	GPRs	g3p_c	4
PFK	Reactions	g3p_c	4
lp_1898	GPRs	g3p_c	3
TPI	Reactions	g3p_c	4
lp_0791	GPRs	g3p_c	3
GND	Reactions	g3p_c	4
lp_1541	GPRs	g3p_c	3
PGI	Reactions	g3p_c	4
lp_2502	GPRs	g3p_c	3
PKETX	Reactions	g3p_c	4
lp_2659 or lp_3551	GPRs	g3p_c	4
RPE	Reactions	g3p_c	4
lp_1621	GPRs	g3p_c	4
G6PI	Reactions	g3p_c	4
lp_2502	GPRs	g3p_c	4
G6PDH2r	Reactions	g3p_c	4
lp_2681	GPRs	g3p_c	3
HEX1	Reactions	fdp_c	4
lp_1573	GPRs	fdp_c	4
PGL	Reactions	fdp_c	4
lp_2219	GPRs	fdp_c	3
FBA	Reactions	fdp_c	4
lp_0330	GPRs	fdp_c	3
G6PI3	Reactions	fdp_c	4
lp_2502	GPRs	fdp_c	4
PFK	Reactions	fdp_c	4
lp_1898	GPRs	fdp_c	3
TPI	Reactions	fdp_c	4
lp_0791	GPRs	fdp_c	3
GND	Reactions	fdp_c	4
lp_1541	GPRs	fdp_c	3
PGI	Reactions	fdp_c	4
lp_2502	GPRs	fdp_c	3
PKETX	Reactions	fdp_c	4
lp_2659 or lp_3551	GPRs	fdp_c	4
RPE	Reactions	fdp_c	4
lp_1621	GPRs	fdp_c	4
G6PI	Reactions	fdp_c	4
lp_2502	GPRs	fdp_c	4
G6PDH2r	Reactions	fdp_c	4
lp_2681	GPRs	fdp_c	3
HEX1	Reactions	g6p_c	4
lp_1573	GPRs	g6p_c	4
HEX1	Reactions	f6p_c	4
lp_1573	GPRs	f6p_c	4
PGL	Reactions	f6p_c	4
lp_2219	GPRs	f6p_c	3
TKT2	Reactions	f6p_c	4
lp_1083 or lp_3538	GPRs	f6p_c	3
G6PI3	Reactions	f6p_c	4
lp_2502	GPRs	f6p_c	4
TALA	Reactions	f6p_c	4
lp_3539	GPRs	f6p_c	3
GND	Reactions	f6p_c	4
lp_1541	GPRs	f6p_c	3
PGI	Reactions	f6p_c	4
lp_2502	GPRs	f6p_c	3
RPI	Reactions	f6p_c	4
lp_0354 or lp_0602	GPRs	f6p_c	2
PKETX	Reactions	f6p_c	4
lp_2659 or lp_3551	GPRs	f6p_c	4
TKT1	Reactions	f6p_c	4
lp_1083 or lp_3538	GPRs	f6p_c	3
G6PDH2r	Reactions	f6p_c	4
lp_2681	GPRs	f6p_c	3
RPE	Reactions	f6p_c	4
lp_1621	GPRs	f6p_c	4
G6PI	Reactions	f6p_c	4
lp_2502	GPRs	f6p_c	4
G6PI3	Reactions	mal__L_c	4
lp_2502	GPRs	mal__L_c	4
TALA	Reactions	mal__L_c	4
lp_3539	GPRs	mal__L_c	3
TPI	Reactions	mal__L_c	4
lp_0791	GPRs	mal__L_c	3
GND	Reactions	mal__L_c	4
lp_1541	GPRs	mal__L_c	3
GAPD	Reactions	mal__L_c	4
lp_0789	GPRs	mal__L_c	3
PKETX	Reactions	mal__L_c	4
lp_2659 or lp_3551	GPRs	mal__L_c	4
PC	Reactions	mal__L_c	3
lp_2136	GPRs	mal__L_c	3
ASPT	Reactions	mal__L_c	4
lp_2830	GPRs	mal__L_c	4
PGK	Reactions	mal__L_c	4
lp_0790	GPRs	mal__L_c	3
PYK	Reactions	mal__L_c	4
lp_1897	GPRs	mal__L_c	3
HEX1	Reactions	mal__L_c	4
lp_1573	GPRs	mal__L_c	4
PGL	Reactions	mal__L_c	4
lp_2219	GPRs	mal__L_c	3
PFK	Reactions	mal__L_c	4
lp_1898	GPRs	mal__L_c	3
ASPTA	Reactions	mal__L_c	4
lp_1739	GPRs	mal__L_c	3
PGI	Reactions	mal__L_c	4
lp_2502	GPRs	mal__L_c	3
PGM	Reactions	mal__L_c	4
lp_0597 or lp_3170	GPRs	mal__L_c	3
G6PDH2r	Reactions	mal__L_c	4
lp_2681	GPRs	mal__L_c	3
PKETF	Reactions	mal__L_c	3
lp_2659 or lp_3551	GPRs	mal__L_c	3
FBA	Reactions	mal__L_c	4
lp_0330	GPRs	mal__L_c	3
GLUK_syn	Reactions	mal__L_c	3
lp_1573	GPRs	mal__L_c	3
GAPDi_nadp	Reactions	mal__L_c	3
lp_0789	GPRs	mal__L_c	2
GALM1	Reactions	mal__L_c	4
lp_0826 or lp_3487	GPRs	mal__L_c	3
RPE	Reactions	mal__L_c	4
lp_1621	GPRs	mal__L_c	4
ENO	Reactions	mal__L_c	4
lp_0792 or lp_1920	GPRs	mal__L_c	3
G6PBDH	Reactions	mal__L_c	3
lp_2681	GPRs	mal__L_c	2
G6PI	Reactions	mal__L_c	4
lp_2502	GPRs	mal__L_c	4
FUM	Reactions	mal__L_c	4
lp_1112	GPRs	mal__L_c	3
G6PI3	Reactions	fum_c	4
lp_2502	GPRs	fum_c	4
TALA	Reactions	fum_c	4
lp_3539	GPRs	fum_c	3
TPI	Reactions	fum_c	4
lp_0791	GPRs	fum_c	3
GND	Reactions	fum_c	4
lp_1541	GPRs	fum_c	3
GAPD	Reactions	fum_c	4
lp_0789	GPRs	fum_c	3
PKETX	Reactions	fum_c	4
lp_2659 or lp_3551	GPRs	fum_c	4
PC	Reactions	fum_c	3
lp_2136	GPRs	fum_c	3
ASPT	Reactions	fum_c	4
lp_2830	GPRs	fum_c	4
PGK	Reactions	fum_c	4
lp_0790	GPRs	fum_c	3
PYK	Reactions	fum_c	4
lp_1897	GPRs	fum_c	3
HEX1	Reactions	fum_c	4
lp_1573	GPRs	fum_c	4
PGL	Reactions	fum_c	4
lp_2219	GPRs	fum_c	3
PFK	Reactions	fum_c	4
lp_1898	GPRs	fum_c	3
ASPTA	Reactions	fum_c	4
lp_1739	GPRs	fum_c	3
PGI	Reactions	fum_c	4
lp_2502	GPRs	fum_c	3
PGM	Reactions	fum_c	4
lp_0597 or lp_3170	GPRs	fum_c	3
G6PDH2r	Reactions	fum_c	4
lp_2681	GPRs	fum_c	3
PKETF	Reactions	fum_c	3
lp_2659 or lp_3551	GPRs	fum_c	3
FBA	Reactions	fum_c	4
lp_0330	GPRs	fum_c	3
GLUK_syn	Reactions	fum_c	3
lp_1573	GPRs	fum_c	3
GAPDi_nadp	Reactions	fum_c	3
lp_0789	GPRs	fum_c	2
GALM1	Reactions	fum_c	4
lp_0826 or lp_3487	GPRs	fum_c	3
RPE	Reactions	fum_c	4
lp_1621	GPRs	fum_c	4
ENO	Reactions	fum_c	4
lp_0792 or lp_1920	GPRs	fum_c	3
G6PBDH	Reactions	fum_c	3
lp_2681	GPRs	fum_c	2
G6PI	Reactions	fum_c	4
lp_2502	GPRs	fum_c	4
HEX1	Reactions	oaa_c	4
lp_1573	GPRs	oaa_c	4
PGL	Reactions	oaa_c	4
lp_2219	GPRs	oaa_c	3
G6PI3	Reactions	oaa_c	4
lp_2502	GPRs	oaa_c	4
PFK	Reactions	oaa_c	4
lp_1898	GPRs	oaa_c	3
TALA	Reactions	oaa_c	4
lp_3539	GPRs	oaa_c	3
TPI	Reactions	oaa_c	4
lp_0791	GPRs	oaa_c	3
GND	Reactions	oaa_c	4
lp_1541	GPRs	oaa_c	3
PGI	Reactions	oaa_c	4
lp_2502	GPRs	oaa_c	3
GAPD	Reactions	oaa_c	4
lp_0789	GPRs	oaa_c	3
PGM	Reactions	oaa_c	4
lp_0597 or lp_3170	GPRs	oaa_c	3
PKETX	Reactions	oaa_c	4
lp_2659 or lp_3551	GPRs	oaa_c	4
PC	Reactions	oaa_c	3
lp_2136	GPRs	oaa_c	3
G6PDH2r	Reactions	oaa_c	4
lp_2681	GPRs	oaa_c	3
PKETF	Reactions	oaa_c	3
lp_2659 or lp_3551	GPRs	oaa_c	3
FBA	Reactions	oaa_c	4
lp_0330	GPRs	oaa_c	3
GLUK_syn	Reactions	oaa_c	3
lp_1573	GPRs	oaa_c	3
PGK	Reactions	oaa_c	4
lp_0790	GPRs	oaa_c	3
GAPDi_nadp	Reactions	oaa_c	3
lp_0789	GPRs	oaa_c	2
PYK	Reactions	oaa_c	4
lp_1897	GPRs	oaa_c	3
GALM1	Reactions	oaa_c	4
lp_0826 or lp_3487	GPRs	oaa_c	3
RPE	Reactions	oaa_c	4
lp_1621	GPRs	oaa_c	4
ENO	Reactions	oaa_c	4
lp_0792 or lp_1920	GPRs	oaa_c	3
G6PBDH	Reactions	oaa_c	3
lp_2681	GPRs	oaa_c	2
G6PI	Reactions	oaa_c	4
lp_2502	GPRs	oaa_c	4
G6PI3	Reactions	succ_c	4
lp_2502	GPRs	succ_c	4
TALA	Reactions	succ_c	4
lp_3539	GPRs	succ_c	3
TPI	Reactions	succ_c	4
lp_0791	GPRs	succ_c	3
GND	Reactions	succ_c	4
lp_1541	GPRs	succ_c	3
GAPD	Reactions	succ_c	4
lp_0789	GPRs	succ_c	3
PKETX	Reactions	succ_c	4
lp_2659 or lp_3551	GPRs	succ_c	4
PC	Reactions	succ_c	3
lp_2136	GPRs	succ_c	3
ASPT	Reactions	succ_c	4
lp_2830	GPRs	succ_c	4
PGK	Reactions	succ_c	4
lp_0790	GPRs	succ_c	3
PYK	Reactions	succ_c	4
lp_1897	GPRs	succ_c	3
HEX1	Reactions	succ_c	4
lp_1573	GPRs	succ_c	4
PGL	Reactions	succ_c	4
lp_2219	GPRs	succ_c	3
PFK	Reactions	succ_c	4
lp_1898	GPRs	succ_c	3
ASPTA	Reactions	succ_c	4
lp_1739	GPRs	succ_c	3
PGI	Reactions	succ_c	4
lp_2502	GPRs	succ_c	3
PGM	Reactions	succ_c	4
lp_0597 or lp_3170	GPRs	succ_c	3
G6PDH2r	Reactions	succ_c	4
lp_2681	GPRs	succ_c	3
PKETF	Reactions	succ_c	3
lp_2659 or lp_3551	GPRs	succ_c	3
SUCDi	Reactions	succ_c	3
lp_1425 or lp_3125	GPRs	succ_c	1
FBA	Reactions	succ_c	4
lp_0330	GPRs	succ_c	3
GLUK_syn	Reactions	succ_c	3
lp_1573	GPRs	succ_c	3
GAPDi_nadp	Reactions	succ_c	3
lp_0789	GPRs	succ_c	2
GALM1	Reactions	succ_c	4
lp_0826 or lp_3487	GPRs	succ_c	3
RPE	Reactions	succ_c	4
lp_1621	GPRs	succ_c	4
ENO	Reactions	succ_c	4
lp_0792 or lp_1920	GPRs	succ_c	3
G6PBDH	Reactions	succ_c	3
lp_2681	GPRs	succ_c	2
G6PI	Reactions	succ_c	4
lp_2502	GPRs	succ_c	4
HCYSMT2	Reactions	glx_c	3
lp_1298	GPRs	glx_c	3
GLYCL	Reactions	glx_c	3
lp_0305 or lp_2151 or lp_2353 or lp_2721	GPRs	glx_c	1
CYSTL	Reactions	glx_c	3
lp_0255 or lp_2751 or lp_2888 or lp_3517	GPRs	glx_c	2
DSERDHr	Reactions	glx_c	1
lp_3096	GPRs	glx_c	1
PFL	Reactions	glx_c	4
lp_3313	GPRs	glx_c	4
THRA	Reactions	glx_c	1
lp_2375	GPRs	glx_c	1
SERD_L	Reactions	glx_c	3
(lp_0505 and lp_0506) or lp_0505	GPRs	glx_c	3
METGL	Reactions	glx_c	2
lp_0255	GPRs	glx_c	2
GLUDy	Reactions	glx_c	4
lp_1169	GPRs	glx_c	3
GLUDxi	Reactions	glx_c	1
lp_1169	GPRs	glx_c	1
CYSTS	Reactions	glx_c	3
lp_0256	GPRs	glx_c	2
SERD_D	Reactions	glx_c	4
lp_2776	GPRs	glx_c	4
ACALD	Reactions	glx_c	4
lp_3662	GPRs	glx_c	4
OBTFL	Reactions	glx_c	4
lp_3313	GPRs	glx_c	4
TRPS2_1	Reactions	glx_c	1
lp_1657 and lp_1658	GPRs	glx_c	1
GHMT2r	Reactions	glx_c	4
lp_2375	GPRs	glx_c	3
LSERDHr	Reactions	glx_c	1
lp_3026 or lp_3096	GPRs	glx_c	1
AGTi	Reactions	glx_c	2
lp_1721	GPRs	glx_c	1
HCYSMT2	Reactions	cit_c	3
lp_1298	GPRs	cit_c	3
PPCK	Reactions	cit_c	3
lp_3418	GPRs	cit_c	1
PYK3	Reactions	cit_c	1
lp_1897	GPRs	cit_c	1
PYK4	Reactions	cit_c	1
lp_1897	GPRs	cit_c	1
HEX1	Reactions	cit_c	4
lp_1573	GPRs	cit_c	4
PYK2	Reactions	cit_c	1
lp_1897	GPRs	cit_c	1
GLYCL	Reactions	cit_c	3
lp_0305 or lp_2151 or lp_2353 or lp_2721	GPRs	cit_c	1
PDH	Reactions	cit_c	2
(lp_2153 and lp_2154) or lp_2151 or lp_2152 or lp_2153	GPRs	cit_c	2
CYSTL	Reactions	cit_c	3
lp_0255 or lp_2751 or lp_2888 or lp_3517	GPRs	cit_c	2
PFL	Reactions	cit_c	4
lp_3313	GPRs	cit_c	4
DSERDHr	Reactions	cit_c	1
lp_3096	GPRs	cit_c	1
THRA	Reactions	cit_c	1
lp_2375	GPRs	cit_c	1
PC	Reactions	cit_c	3
lp_2136	GPRs	cit_c	3
SERD_L	Reactions	cit_c	3
(lp_0505 and lp_0506) or lp_0505	GPRs	cit_c	3
GLCpts	Reactions	cit_c	3
(lp_0884 and lp_1274) or lp_0575 or lp_0577 or lp_0884 or lp_1274	GPRs	cit_c	2
CITL	Reactions	cit_c	3
lp_1107 or lp_1108 or lp_1109	GPRs	cit_c	3
CYSTS	Reactions	cit_c	3
lp_0256	GPRs	cit_c	2
SERD_D	Reactions	cit_c	4
lp_2776	GPRs	cit_c	4
PPS	Reactions	cit_c	4
lp_1912	GPRs	cit_c	4
PYK	Reactions	cit_c	4
lp_1897	GPRs	cit_c	3
ACALD	Reactions	cit_c	4
lp_3662	GPRs	cit_c	4
TRPS2_1	Reactions	cit_c	1
lp_1657 and lp_1658	GPRs	cit_c	1
GHMT2r	Reactions	cit_c	4
lp_2375	GPRs	cit_c	3
LSERDHr	Reactions	cit_c	1
lp_3026 or lp_3096	GPRs	cit_c	1
CS	Reactions	cit_c	1
lp_0609	GPRs	cit_c	1
HEX1	Reactions	succoa_c	4
lp_1573	GPRs	succoa_c	4
ACOTA	Reactions	succoa_c	3
lp_0531	GPRs	succoa_c	2
r0191	Reactions	succoa_c	2
lp_1011 or lp_1329 or lp_1898	GPRs	succoa_c	1
PFK	Reactions	succoa_c	4
lp_1898	GPRs	succoa_c	3
ACGS	Reactions	succoa_c	4
lp_0529	GPRs	succoa_c	3
TALA	Reactions	succoa_c	4
lp_3539	GPRs	succoa_c	3
PGI	Reactions	succoa_c	4
lp_2502	GPRs	succoa_c	3
GAPD	Reactions	succoa_c	4
lp_0789	GPRs	succoa_c	3
PSERT	Reactions	succoa_c	4
lp_0204	GPRs	succoa_c	3
ACGK	Reactions	succoa_c	3
lp_0530	GPRs	succoa_c	2
AGPR	Reactions	succoa_c	4
lp_0528	GPRs	succoa_c	3
PKETF	Reactions	succoa_c	3
lp_2659 or lp_3551	GPRs	succoa_c	3
PTAr	Reactions	succoa_c	4
lp_0807	GPRs	succoa_c	4
PGCD	Reactions	succoa_c	4
lp_0203 or lp_2790	GPRs	succoa_c	2
GLUDy	Reactions	succoa_c	4
lp_1169	GPRs	succoa_c	3
FBA	Reactions	succoa_c	4
lp_0330	GPRs	succoa_c	3
GLU5K	Reactions	succoa_c	4
lp_0016	GPRs	succoa_c	3
PGK	Reactions	succoa_c	4
lp_0790	GPRs	succoa_c	3
ORNTA	Reactions	succoa_c	2
lp_1721	GPRs	succoa_c	1
GAPDi_nadp	Reactions	succoa_c	3
lp_0789	GPRs	succoa_c	2
G5SD	Reactions	succoa_c	4
lp_0017	GPRs	succoa_c	3
CD6P	Reactions	succoa_c	2
lp_1011 or lp_1329 or lp_1898	GPRs	succoa_c	1
AKGDH	Reactions	succoa_c	2
lp_2151	GPRs	succoa_c	2

## Sheet: EC_confidence_cc_met_fig2b
ID	Reactions/GPRs	Metabolite synthesis	Confidence
No_r	Reactions	osuc_c	0
No_gpr	GPRs	osuc_c	0
No_r	Reactions	glc__D_c	0
No_gpr	GPRs	glc__D_c	0
HEX1	Reactions	g6p_B_c	4
b2388	GPRs	g6p_B_c	3
G6PI3	Reactions	g6p_B_c	3
b4025	GPRs	g6p_B_c	3
TRE6PS	Reactions	g6p_B_c	4
b1896	GPRs	g6p_B_c	4
GLUK_syn	Reactions	g6p_B_c	3
b2388	GPRs	g6p_B_c	2
GALUi	Reactions	g6p_B_c	4
b1236	GPRs	g6p_B_c	4
PGI	Reactions	g6p_B_c	4
b4025	GPRs	g6p_B_c	4
GALM1	Reactions	g6p_B_c	4
b0756	GPRs	g6p_B_c	3
PGMT_B	Reactions	g6p_B_c	3
b1317	GPRs	g6p_B_c	3
G6PBDH	Reactions	g6p_B_c	3
b1852	GPRs	g6p_B_c	3
G6PI	Reactions	g6p_B_c	3
b4025	GPRs	g6p_B_c	3
G6PDH2r	Reactions	g6p_B_c	4
b1852	GPRs	g6p_B_c	4
MTI	Reactions	g6p_B_c	3
b1309 or b2917 or b4239	GPRs	g6p_B_c	1
PGMT	Reactions	g6p_B_c	4
b0688	GPRs	g6p_B_c	3
TRE6PP	Reactions	g6p_B_c	4
b1897	GPRs	g6p_B_c	4
MPL	Reactions	g6p_B_c	3
b1316	GPRs	g6p_B_c	3
HEX1	Reactions	e4p_c	4
b2388	GPRs	e4p_c	3
FBA	Reactions	e4p_c	4
b2097	GPRs	e4p_c	4
TKT2	Reactions	e4p_c	4
b2465 or b2935	GPRs	e4p_c	4
PGL	Reactions	e4p_c	4
b0767	GPRs	e4p_c	4
PFK	Reactions	e4p_c	4
b3916	GPRs	e4p_c	4
EDA	Reactions	e4p_c	4
b1850	GPRs	e4p_c	3
TPI	Reactions	e4p_c	4
b3919	GPRs	e4p_c	4
PGI	Reactions	e4p_c	4
b4025	GPRs	e4p_c	4
EDD	Reactions	e4p_c	4
b1851	GPRs	e4p_c	4
G6PDH2r	Reactions	e4p_c	4
b1852	GPRs	e4p_c	4
HEX1	Reactions	s7p_c	4
b2388	GPRs	s7p_c	3
FBA	Reactions	s7p_c	4
b2097	GPRs	s7p_c	4
TKT2	Reactions	s7p_c	4
b2465 or b2935	GPRs	s7p_c	4
PGL	Reactions	s7p_c	4
b0767	GPRs	s7p_c	4
PFK	Reactions	s7p_c	4
b3916	GPRs	s7p_c	4
EDA	Reactions	s7p_c	4
b1850	GPRs	s7p_c	3
TALA	Reactions	s7p_c	4
b0008 or b2464	GPRs	s7p_c	4
TPI	Reactions	s7p_c	4
b3919	GPRs	s7p_c	4
PGI	Reactions	s7p_c	4
b4025	GPRs	s7p_c	4
EDD	Reactions	s7p_c	4
b1851	GPRs	s7p_c	4
G6PDH2r	Reactions	s7p_c	4
b1852	GPRs	s7p_c	4
HEX1	Reactions	r5p_c	4
b2388	GPRs	r5p_c	3
TKT2	Reactions	r5p_c	4
b2465 or b2935	GPRs	r5p_c	4
PGL	Reactions	r5p_c	4
b0767	GPRs	r5p_c	4
PFK	Reactions	r5p_c	4
b3916	GPRs	r5p_c	4
TALA	Reactions	r5p_c	4
b0008 or b2464	GPRs	r5p_c	4
TPI	Reactions	r5p_c	4
b3919	GPRs	r5p_c	4
PGI	Reactions	r5p_c	4
b4025	GPRs	r5p_c	4
EDD	Reactions	r5p_c	4
b1851	GPRs	r5p_c	4
TKT1	Reactions	r5p_c	4
b2465 or b2935	GPRs	r5p_c	4
G6PDH2r	Reactions	r5p_c	4
b1852	GPRs	r5p_c	4
FBA	Reactions	r5p_c	4
b2097	GPRs	r5p_c	4
FBP	Reactions	r5p_c	4
b2930 or b3925 or b4232	GPRs	r5p_c	4
EDA	Reactions	r5p_c	4
b1850	GPRs	r5p_c	3
HEX1	Reactions	xu5p__D_c	4
b2388	GPRs	xu5p__D_c	3
PGL	Reactions	xu5p__D_c	4
b0767	GPRs	xu5p__D_c	4
TKT2	Reactions	xu5p__D_c	4
b2465 or b2935	GPRs	xu5p__D_c	4
PFK	Reactions	xu5p__D_c	4
b3916	GPRs	xu5p__D_c	4
TALA	Reactions	xu5p__D_c	4
b0008 or b2464	GPRs	xu5p__D_c	4
TPI	Reactions	xu5p__D_c	4
b3919	GPRs	xu5p__D_c	4
GND	Reactions	xu5p__D_c	4
b2029	GPRs	xu5p__D_c	4
PGI	Reactions	xu5p__D_c	4
b4025	GPRs	xu5p__D_c	4
EDD	Reactions	xu5p__D_c	4
b1851	GPRs	xu5p__D_c	4
TKT1	Reactions	xu5p__D_c	4
b2465 or b2935	GPRs	xu5p__D_c	4
G6PDH2r	Reactions	xu5p__D_c	4
b1852	GPRs	xu5p__D_c	4
FBA	Reactions	xu5p__D_c	4
b2097	GPRs	xu5p__D_c	4
EDA	Reactions	xu5p__D_c	4
b1850	GPRs	xu5p__D_c	3
RPE	Reactions	xu5p__D_c	4
b3386	GPRs	xu5p__D_c	4
HEX1	Reactions	ru5p__D_c	4
b2388	GPRs	ru5p__D_c	3
PGL	Reactions	ru5p__D_c	4
b0767	GPRs	ru5p__D_c	4
FBA	Reactions	ru5p__D_c	4
b2097	GPRs	ru5p__D_c	4
TKT2	Reactions	ru5p__D_c	4
b2465 or b2935	GPRs	ru5p__D_c	4
PFK	Reactions	ru5p__D_c	4
b3916	GPRs	ru5p__D_c	4
TPI	Reactions	ru5p__D_c	4
b3919	GPRs	ru5p__D_c	4
GND	Reactions	ru5p__D_c	4
b2029	GPRs	ru5p__D_c	4
PGI	Reactions	ru5p__D_c	4
b4025	GPRs	ru5p__D_c	4
RPE	Reactions	ru5p__D_c	4
b3386	GPRs	ru5p__D_c	4
G6PDH2r	Reactions	ru5p__D_c	4
b1852	GPRs	ru5p__D_c	4
HEX1	Reactions	6pgc_c	4
b2388	GPRs	6pgc_c	3
G6PDH2r	Reactions	6pgc_c	4
b1852	GPRs	6pgc_c	4
PGL	Reactions	6pgc_c	4
b0767	GPRs	6pgc_c	4
HEX1	Reactions	6pgl_c	4
b2388	GPRs	6pgl_c	3
G6PDH2r	Reactions	6pgl_c	4
b1852	GPRs	6pgl_c	4
HEX1	Reactions	mal__L_c	4
b2388	GPRs	mal__L_c	3
MDH	Reactions	mal__L_c	4
b3236	GPRs	mal__L_c	4
PGL	Reactions	mal__L_c	4
b0767	GPRs	mal__L_c	4
PFK	Reactions	mal__L_c	4
b3916	GPRs	mal__L_c	4
TPI	Reactions	mal__L_c	4
b3919	GPRs	mal__L_c	4
PGI	Reactions	mal__L_c	4
b4025	GPRs	mal__L_c	4
EDD	Reactions	mal__L_c	4
b1851	GPRs	mal__L_c	4
GAPD	Reactions	mal__L_c	4
b1779	GPRs	mal__L_c	4
PGM	Reactions	mal__L_c	4
b0755 or b3612	GPRs	mal__L_c	4
G6PDH2r	Reactions	mal__L_c	4
b1852	GPRs	mal__L_c	4
FBA	Reactions	mal__L_c	4
b2097	GPRs	mal__L_c	4
EDA	Reactions	mal__L_c	4
b1850	GPRs	mal__L_c	3
PPS	Reactions	mal__L_c	4
b1702	GPRs	mal__L_c	4
PGK	Reactions	mal__L_c	4
b2926	GPRs	mal__L_c	4
ENO	Reactions	mal__L_c	4
b2779	GPRs	mal__L_c	4
PPC	Reactions	mal__L_c	4
b3956	GPRs	mal__L_c	4
HEX1	Reactions	fum_c	4
b2388	GPRs	fum_c	3
MDH	Reactions	fum_c	4
b3236	GPRs	fum_c	4
PGL	Reactions	fum_c	4
b0767	GPRs	fum_c	4
PFK	Reactions	fum_c	4
b3916	GPRs	fum_c	4
TPI	Reactions	fum_c	4
b3919	GPRs	fum_c	4
PGI	Reactions	fum_c	4
b4025	GPRs	fum_c	4
EDD	Reactions	fum_c	4
b1851	GPRs	fum_c	4
GAPD	Reactions	fum_c	4
b1779	GPRs	fum_c	4
PGM	Reactions	fum_c	4
b0755 or b3612	GPRs	fum_c	4
G6PDH2r	Reactions	fum_c	4
b1852	GPRs	fum_c	4
FBA	Reactions	fum_c	4
b2097	GPRs	fum_c	4
EDA	Reactions	fum_c	4
b1850	GPRs	fum_c	3
PPS	Reactions	fum_c	4
b1702	GPRs	fum_c	4
PGK	Reactions	fum_c	4
b2926	GPRs	fum_c	4
ENO	Reactions	fum_c	4
b2779	GPRs	fum_c	4
PPC	Reactions	fum_c	4
b3956	GPRs	fum_c	4
FUM	Reactions	fum_c	4
b1611 or b1612 or b4122	GPRs	fum_c	4
TPI	Reactions	succoa_c	4
b3919	GPRs	succoa_c	4
EDD	Reactions	succoa_c	4
b1851	GPRs	succoa_c	4
GAPD	Reactions	succoa_c	4
b1779	GPRs	succoa_c	4
PFL	Reactions	succoa_c	4
b3114	GPRs	succoa_c	4
EDA	Reactions	succoa_c	4
b1850	GPRs	succoa_c	3
PGK	Reactions	succoa_c	4
b2926	GPRs	succoa_c	4
FRD2	Reactions	succoa_c	4
b4152 or b4154	GPRs	succoa_c	4
ICL	Reactions	succoa_c	4
b4015	GPRs	succoa_c	4
PPC	Reactions	succoa_c	4
b3956	GPRs	succoa_c	4
ACONTa	Reactions	succoa_c	4
b1276	GPRs	succoa_c	4
CS	Reactions	succoa_c	4
b0720	GPRs	succoa_c	4
SUCOAS	Reactions	succoa_c	4
b0728 and b0729	GPRs	succoa_c	4
HEX1	Reactions	succoa_c	4
b2388	GPRs	succoa_c	3
MDH	Reactions	succoa_c	4
b3236	GPRs	succoa_c	4
PGL	Reactions	succoa_c	4
b0767	GPRs	succoa_c	4
PFK	Reactions	succoa_c	4
b3916	GPRs	succoa_c	4
PGI	Reactions	succoa_c	4
b4025	GPRs	succoa_c	4
PGM	Reactions	succoa_c	4
b0755 or b3612	GPRs	succoa_c	4
G6PDH2r	Reactions	succoa_c	4
b1852	GPRs	succoa_c	4
SUCDi	Reactions	succoa_c	4
b0723 or b0724	GPRs	succoa_c	4
ACONTb	Reactions	succoa_c	4
b1276	GPRs	succoa_c	4
FBA	Reactions	succoa_c	4
b2097	GPRs	succoa_c	4
PPS	Reactions	succoa_c	4
b1702	GPRs	succoa_c	4
ENO	Reactions	succoa_c	4
b2779	GPRs	succoa_c	4
FUM	Reactions	succoa_c	4
b1611 or b1612 or b4122	GPRs	succoa_c	4
TPI	Reactions	akg_c	4
b3919	GPRs	akg_c	4
EDD	Reactions	akg_c	4
b1851	GPRs	akg_c	4
GAPD	Reactions	akg_c	4
b1779	GPRs	akg_c	4
PFL	Reactions	akg_c	4
b3114	GPRs	akg_c	4
EDA	Reactions	akg_c	4
b1850	GPRs	akg_c	3
PGK	Reactions	akg_c	4
b2926	GPRs	akg_c	4
FRD2	Reactions	akg_c	4
b4152 or b4154	GPRs	akg_c	4
ICL	Reactions	akg_c	4
b4015	GPRs	akg_c	4
AKGDH	Reactions	akg_c	4
b0726 or b0727	GPRs	akg_c	4
PPC	Reactions	akg_c	4
b3956	GPRs	akg_c	4
ACONTa	Reactions	akg_c	4
b1276	GPRs	akg_c	4
CS	Reactions	akg_c	4
b0720	GPRs	akg_c	4
SUCOAS	Reactions	akg_c	4
b0728 and b0729	GPRs	akg_c	4
HEX1	Reactions	akg_c	4
b2388	GPRs	akg_c	3
MDH	Reactions	akg_c	4
b3236	GPRs	akg_c	4
PGL	Reactions	akg_c	4
b0767	GPRs	akg_c	4
PFK	Reactions	akg_c	4
b3916	GPRs	akg_c	4
PGI	Reactions	akg_c	4
b4025	GPRs	akg_c	4
PGM	Reactions	akg_c	4
b0755 or b3612	GPRs	akg_c	4
G6PDH2r	Reactions	akg_c	4
b1852	GPRs	akg_c	4
SUCDi	Reactions	akg_c	4
b0723 or b0724	GPRs	akg_c	4
ACONTb	Reactions	akg_c	4
b1276	GPRs	akg_c	4
FBA	Reactions	akg_c	4
b2097	GPRs	akg_c	4
PPS	Reactions	akg_c	4
b1702	GPRs	akg_c	4
ENO	Reactions	akg_c	4
b2779	GPRs	akg_c	4
FUM	Reactions	akg_c	4
b1611 or b1612 or b4122	GPRs	akg_c	4
TPI	Reactions	glx_c	4
b3919	GPRs	glx_c	4
EDD	Reactions	glx_c	4
b1851	GPRs	glx_c	4
PFL	Reactions	glx_c	4
b3114	GPRs	glx_c	4
GAPD	Reactions	glx_c	4
b1779	GPRs	glx_c	4
ME1	Reactions	glx_c	4
b1479	GPRs	glx_c	4
DHAPT	Reactions	glx_c	4
b1198 or b1199 or b1200	GPRs	glx_c	4
EDA	Reactions	glx_c	4
b1850	GPRs	glx_c	3
PGK	Reactions	glx_c	4
b2926	GPRs	glx_c	4
PYK	Reactions	glx_c	4
b1676 or b1854	GPRs	glx_c	4
ALKP	Reactions	glx_c	4
b0383	GPRs	glx_c	3
ICL	Reactions	glx_c	4
b4015	GPRs	glx_c	4
PPC	Reactions	glx_c	4
b3956	GPRs	glx_c	4
ACONTa	Reactions	glx_c	4
b1276	GPRs	glx_c	4
CS	Reactions	glx_c	4
b0720	GPRs	glx_c	4
HEX1	Reactions	glx_c	4
b2388	GPRs	glx_c	3
MDH	Reactions	glx_c	4
b3236	GPRs	glx_c	4
PGL	Reactions	glx_c	4
b0767	GPRs	glx_c	4
PFK	Reactions	glx_c	4
b3916	GPRs	glx_c	4
PGI	Reactions	glx_c	4
b4025	GPRs	glx_c	4
PGM	Reactions	glx_c	4
b0755 or b3612	GPRs	glx_c	4
ME2	Reactions	glx_c	4
b2463	GPRs	glx_c	4
G6PDH2r	Reactions	glx_c	4
b1852	GPRs	glx_c	4
ACONTb	Reactions	glx_c	4
b1276	GPRs	glx_c	4
FBA	Reactions	glx_c	4
b2097	GPRs	glx_c	4
PPS	Reactions	glx_c	4
b1702	GPRs	glx_c	4
ENO	Reactions	glx_c	4
b2779	GPRs	glx_c	4
HEX1	Reactions	succ_c	4
b2388	GPRs	succ_c	3
MDH	Reactions	succ_c	4
b3236	GPRs	succ_c	4
PGL	Reactions	succ_c	4
b0767	GPRs	succ_c	4
PFK	Reactions	succ_c	4
b3916	GPRs	succ_c	4
TPI	Reactions	succ_c	4
b3919	GPRs	succ_c	4
PGI	Reactions	succ_c	4
b4025	GPRs	succ_c	4
EDD	Reactions	succ_c	4
b1851	GPRs	succ_c	4
GAPD	Reactions	succ_c	4
b1779	GPRs	succ_c	4
PGM	Reactions	succ_c	4
b0755 or b3612	GPRs	succ_c	4
PFL	Reactions	succ_c	4
b3114	GPRs	succ_c	4
CS	Reactions	succ_c	4
b0720	GPRs	succ_c	4
G6PDH2r	Reactions	succ_c	4
b1852	GPRs	succ_c	4
SUCDi	Reactions	succ_c	4
b0723 or b0724	GPRs	succ_c	4
ACONTb	Reactions	succ_c	4
b1276	GPRs	succ_c	4
FBA	Reactions	succ_c	4
b2097	GPRs	succ_c	4
EDA	Reactions	succ_c	4
b1850	GPRs	succ_c	3
PPS	Reactions	succ_c	4
b1702	GPRs	succ_c	4
PGK	Reactions	succ_c	4
b2926	GPRs	succ_c	4
FRD2	Reactions	succ_c	4
b4152 or b4154	GPRs	succ_c	4
ENO	Reactions	succ_c	4
b2779	GPRs	succ_c	4
ICL	Reactions	succ_c	4
b4015	GPRs	succ_c	4
PPC	Reactions	succ_c	4
b3956	GPRs	succ_c	4
ACONTa	Reactions	succ_c	4
b1276	GPRs	succ_c	4
FUM	Reactions	succ_c	4
b1611 or b1612 or b4122	GPRs	succ_c	4
HEX1	Reactions	acon_C_c	4
b2388	GPRs	acon_C_c	3
MDH	Reactions	acon_C_c	4
b3236	GPRs	acon_C_c	4
PGL	Reactions	acon_C_c	4
b0767	GPRs	acon_C_c	4
PFK	Reactions	acon_C_c	4
b3916	GPRs	acon_C_c	4
TPI	Reactions	acon_C_c	4
b3919	GPRs	acon_C_c	4
PGI	Reactions	acon_C_c	4
b4025	GPRs	acon_C_c	4
EDD	Reactions	acon_C_c	4
b1851	GPRs	acon_C_c	4
PFL	Reactions	acon_C_c	4
b3114	GPRs	acon_C_c	4
GAPD	Reactions	acon_C_c	4
b1779	GPRs	acon_C_c	4
PGM	Reactions	acon_C_c	4
b0755 or b3612	GPRs	acon_C_c	4
ME2	Reactions	acon_C_c	4
b2463	GPRs	acon_C_c	4
G6PDH2r	Reactions	acon_C_c	4
b1852	GPRs	acon_C_c	4
FBA	Reactions	acon_C_c	4
b2097	GPRs	acon_C_c	4
ME1	Reactions	acon_C_c	4
b1479	GPRs	acon_C_c	4
DHAPT	Reactions	acon_C_c	4
b1198 or b1199 or b1200	GPRs	acon_C_c	4
EDA	Reactions	acon_C_c	4
b1850	GPRs	acon_C_c	3
PPS	Reactions	acon_C_c	4
b1702	GPRs	acon_C_c	4
PGK	Reactions	acon_C_c	4
b2926	GPRs	acon_C_c	4
PYK	Reactions	acon_C_c	4
b1676 or b1854	GPRs	acon_C_c	4
ALKP	Reactions	acon_C_c	4
b0383	GPRs	acon_C_c	3
ENO	Reactions	acon_C_c	4
b2779	GPRs	acon_C_c	4
PPC	Reactions	acon_C_c	4
b3956	GPRs	acon_C_c	4
ACONTa	Reactions	acon_C_c	4
b1276	GPRs	acon_C_c	4
CS	Reactions	acon_C_c	4
b0720	GPRs	acon_C_c	4
TPI	Reactions	icit_c	4
b3919	GPRs	icit_c	4
EDD	Reactions	icit_c	4
b1851	GPRs	icit_c	4
PFL	Reactions	icit_c	4
b3114	GPRs	icit_c	4
GAPD	Reactions	icit_c	4
b1779	GPRs	icit_c	4
ME1	Reactions	icit_c	4
b1479	GPRs	icit_c	4
DHAPT	Reactions	icit_c	4
b1198 or b1199 or b1200	GPRs	icit_c	4
EDA	Reactions	icit_c	4
b1850	GPRs	icit_c	3
PGK	Reactions	icit_c	4
b2926	GPRs	icit_c	4
PYK	Reactions	icit_c	4
b1676 or b1854	GPRs	icit_c	4
ALKP	Reactions	icit_c	4
b0383	GPRs	icit_c	3
PPC	Reactions	icit_c	4
b3956	GPRs	icit_c	4
ACONTa	Reactions	icit_c	4
b1276	GPRs	icit_c	4
CS	Reactions	icit_c	4
b0720	GPRs	icit_c	4
HEX1	Reactions	icit_c	4
b2388	GPRs	icit_c	3
MDH	Reactions	icit_c	4
b3236	GPRs	icit_c	4
PGL	Reactions	icit_c	4
b0767	GPRs	icit_c	4
PFK	Reactions	icit_c	4
b3916	GPRs	icit_c	4
PGI	Reactions	icit_c	4
b4025	GPRs	icit_c	4
PGM	Reactions	icit_c	4
b0755 or b3612	GPRs	icit_c	4
ME2	Reactions	icit_c	4
b2463	GPRs	icit_c	4
G6PDH2r	Reactions	icit_c	4
b1852	GPRs	icit_c	4
ACONTb	Reactions	icit_c	4
b1276	GPRs	icit_c	4
FBA	Reactions	icit_c	4
b2097	GPRs	icit_c	4
PPS	Reactions	icit_c	4
b1702	GPRs	icit_c	4
ENO	Reactions	icit_c	4
b2779	GPRs	icit_c	4
HEX1	Reactions	cit_c	4
b2388	GPRs	cit_c	3
MDH	Reactions	cit_c	4
b3236	GPRs	cit_c	4
PGL	Reactions	cit_c	4
b0767	GPRs	cit_c	4
PFK	Reactions	cit_c	4
b3916	GPRs	cit_c	4
TPI	Reactions	cit_c	4
b3919	GPRs	cit_c	4
PGI	Reactions	cit_c	4
b4025	GPRs	cit_c	4
EDD	Reactions	cit_c	4
b1851	GPRs	cit_c	4
PFL	Reactions	cit_c	4
b3114	GPRs	cit_c	4
GAPD	Reactions	cit_c	4
b1779	GPRs	cit_c	4
PGM	Reactions	cit_c	4
b0755 or b3612	GPRs	cit_c	4
ME2	Reactions	cit_c	4
b2463	GPRs	cit_c	4
G6PDH2r	Reactions	cit_c	4
b1852	GPRs	cit_c	4
FBA	Reactions	cit_c	4
b2097	GPRs	cit_c	4
ME1	Reactions	cit_c	4
b1479	GPRs	cit_c	4
DHAPT	Reactions	cit_c	4
b1198 or b1199 or b1200	GPRs	cit_c	4
EDA	Reactions	cit_c	4
b1850	GPRs	cit_c	3
PPS	Reactions	cit_c	4
b1702	GPRs	cit_c	4
PGK	Reactions	cit_c	4
b2926	GPRs	cit_c	4
PYK	Reactions	cit_c	4
b1676 or b1854	GPRs	cit_c	4
ALKP	Reactions	cit_c	4
b0383	GPRs	cit_c	3
ENO	Reactions	cit_c	4
b2779	GPRs	cit_c	4
PPC	Reactions	cit_c	4
b3956	GPRs	cit_c	4
CS	Reactions	cit_c	4
b0720	GPRs	cit_c	4
HEX1	Reactions	accoa_c	4
b2388	GPRs	accoa_c	3
PGL	Reactions	accoa_c	4
b0767	GPRs	accoa_c	4
PFK	Reactions	accoa_c	4
b3916	GPRs	accoa_c	4
TPI	Reactions	accoa_c	4
b3919	GPRs	accoa_c	4
PGI	Reactions	accoa_c	4
b4025	GPRs	accoa_c	4
EDD	Reactions	accoa_c	4
b1851	GPRs	accoa_c	4
PFL	Reactions	accoa_c	4
b3114	GPRs	accoa_c	4
GAPD	Reactions	accoa_c	4
b1779	GPRs	accoa_c	4
PGM	Reactions	accoa_c	4
b0755 or b3612	GPRs	accoa_c	4
G6PDH2r	Reactions	accoa_c	4
b1852	GPRs	accoa_c	4
FBA	Reactions	accoa_c	4
b2097	GPRs	accoa_c	4
DHAPT	Reactions	accoa_c	4
b1198 or b1199 or b1200	GPRs	accoa_c	4
EDA	Reactions	accoa_c	4
b1850	GPRs	accoa_c	3
PGK	Reactions	accoa_c	4
b2926	GPRs	accoa_c	4
PYK	Reactions	accoa_c	4
b1676 or b1854	GPRs	accoa_c	4
ALKP	Reactions	accoa_c	4
b0383	GPRs	accoa_c	3
ENO	Reactions	accoa_c	4
b2779	GPRs	accoa_c	4
HEX1	Reactions	oaa_c	4
b2388	GPRs	oaa_c	3
PGL	Reactions	oaa_c	4
b0767	GPRs	oaa_c	4
PFK	Reactions	oaa_c	4
b3916	GPRs	oaa_c	4
TPI	Reactions	oaa_c	4
b3919	GPRs	oaa_c	4
PGI	Reactions	oaa_c	4
b4025	GPRs	oaa_c	4
EDD	Reactions	oaa_c	4
b1851	GPRs	oaa_c	4
GAPD	Reactions	oaa_c	4
b1779	GPRs	oaa_c	4
PGM	Reactions	oaa_c	4
b0755 or b3612	GPRs	oaa_c	4
G6PDH2r	Reactions	oaa_c	4
b1852	GPRs	oaa_c	4
FBA	Reactions	oaa_c	4
b2097	GPRs	oaa_c	4
EDA	Reactions	oaa_c	4
b1850	GPRs	oaa_c	3
PPS	Reactions	oaa_c	4
b1702	GPRs	oaa_c	4
PGK	Reactions	oaa_c	4
b2926	GPRs	oaa_c	4
ENO	Reactions	oaa_c	4
b2779	GPRs	oaa_c	4
PPC	Reactions	oaa_c	4
b3956	GPRs	oaa_c	4
HEX1	Reactions	pyr_c	4
b2388	GPRs	pyr_c	3
MDH	Reactions	pyr_c	4
b3236	GPRs	pyr_c	4
PGL	Reactions	pyr_c	4
b0767	GPRs	pyr_c	4
PFK	Reactions	pyr_c	4
b3916	GPRs	pyr_c	4
TPI	Reactions	pyr_c	4
b3919	GPRs	pyr_c	4
PGI	Reactions	pyr_c	4
b4025	GPRs	pyr_c	4
EDD	Reactions	pyr_c	4
b1851	GPRs	pyr_c	4
GAPD	Reactions	pyr_c	4
b1779	GPRs	pyr_c	4
PGM	Reactions	pyr_c	4
b0755 or b3612	GPRs	pyr_c	4
ME2	Reactions	pyr_c	4
b2463	GPRs	pyr_c	4
G6PDH2r	Reactions	pyr_c	4
b1852	GPRs	pyr_c	4
FBA	Reactions	pyr_c	4
b2097	GPRs	pyr_c	4
ME1	Reactions	pyr_c	4
b1479	GPRs	pyr_c	4
DHAPT	Reactions	pyr_c	4
b1198 or b1199 or b1200	GPRs	pyr_c	4
EDA	Reactions	pyr_c	4
b1850	GPRs	pyr_c	3
PGK	Reactions	pyr_c	4
b2926	GPRs	pyr_c	4
PYK	Reactions	pyr_c	4
b1676 or b1854	GPRs	pyr_c	4
ALKP	Reactions	pyr_c	4
b0383	GPRs	pyr_c	3
ENO	Reactions	pyr_c	4
b2779	GPRs	pyr_c	4
PPC	Reactions	pyr_c	4
b3956	GPRs	pyr_c	4
HEX1	Reactions	pep_c	4
b2388	GPRs	pep_c	3
PGL	Reactions	pep_c	4
b0767	GPRs	pep_c	4
PFK	Reactions	pep_c	4
b3916	GPRs	pep_c	4
TPI	Reactions	pep_c	4
b3919	GPRs	pep_c	4
PGI	Reactions	pep_c	4
b4025	GPRs	pep_c	4
EDD	Reactions	pep_c	4
b1851	GPRs	pep_c	4
GAPD	Reactions	pep_c	4
b1779	GPRs	pep_c	4
PGM	Reactions	pep_c	4
b0755 or b3612	GPRs	pep_c	4
G6PDH2r	Reactions	pep_c	4
b1852	GPRs	pep_c	4
FBA	Reactions	pep_c	4
b2097	GPRs	pep_c	4
EDA	Reactions	pep_c	4
b1850	GPRs	pep_c	3
PPS	Reactions	pep_c	4
b1702	GPRs	pep_c	4
PGK	Reactions	pep_c	4
b2926	GPRs	pep_c	4
ENO	Reactions	pep_c	4
b2779	GPRs	pep_c	4
HEX1	Reactions	2pg_c	4
b2388	GPRs	2pg_c	3
PGL	Reactions	2pg_c	4
b0767	GPRs	2pg_c	4
TRSARr	Reactions	2pg_c	4
b0509 or b3125	GPRs	2pg_c	4
PFK	Reactions	2pg_c	4
b3916	GPRs	2pg_c	4
GLXCL	Reactions	2pg_c	4
b0507	GPRs	2pg_c	4
TPI	Reactions	2pg_c	4
b3919	GPRs	2pg_c	4
PGI	Reactions	2pg_c	4
b4025	GPRs	2pg_c	4
EDD	Reactions	2pg_c	4
b1851	GPRs	2pg_c	4
GAPD	Reactions	2pg_c	4
b1779	GPRs	2pg_c	4
PGM	Reactions	2pg_c	4
b0755 or b3612	GPRs	2pg_c	4
PFL	Reactions	2pg_c	4
b3114	GPRs	2pg_c	4
G6PDH2r	Reactions	2pg_c	4
b1852	GPRs	2pg_c	4
ACONTb	Reactions	2pg_c	4
b1276	GPRs	2pg_c	4
FBA	Reactions	2pg_c	4
b2097	GPRs	2pg_c	4
EDA	Reactions	2pg_c	4
b1850	GPRs	2pg_c	3
PPS	Reactions	2pg_c	4
b1702	GPRs	2pg_c	4
PGK	Reactions	2pg_c	4
b2926	GPRs	2pg_c	4
GLYCK	Reactions	2pg_c	4
b0514	GPRs	2pg_c	4
ENO	Reactions	2pg_c	4
b2779	GPRs	2pg_c	4
ICL	Reactions	2pg_c	4
b4015	GPRs	2pg_c	4
PPC	Reactions	2pg_c	4
b3956	GPRs	2pg_c	4
ACONTa	Reactions	2pg_c	4
b1276	GPRs	2pg_c	4
CS	Reactions	2pg_c	4
b0720	GPRs	2pg_c	4
HEX1	Reactions	3pg_c	4
b2388	GPRs	3pg_c	3
PGL	Reactions	3pg_c	4
b0767	GPRs	3pg_c	4
PFK	Reactions	3pg_c	4
b3916	GPRs	3pg_c	4
TPI	Reactions	3pg_c	4
b3919	GPRs	3pg_c	4
PGI	Reactions	3pg_c	4
b4025	GPRs	3pg_c	4
EDD	Reactions	3pg_c	4
b1851	GPRs	3pg_c	4
GAPD	Reactions	3pg_c	4
b1779	GPRs	3pg_c	4
PGM	Reactions	3pg_c	4
b0755 or b3612	GPRs	3pg_c	4
G6PDH2r	Reactions	3pg_c	4
b1852	GPRs	3pg_c	4
FBA	Reactions	3pg_c	4
b2097	GPRs	3pg_c	4
EDA	Reactions	3pg_c	4
b1850	GPRs	3pg_c	3
PGK	Reactions	3pg_c	4
b2926	GPRs	3pg_c	4
PPS	Reactions	3pg_c	4
b1702	GPRs	3pg_c	4
ENO	Reactions	3pg_c	4
b2779	GPRs	3pg_c	4
HEX1	Reactions	13dpg_c	4
b2388	GPRs	13dpg_c	3
PGL	Reactions	13dpg_c	4
b0767	GPRs	13dpg_c	4
PFK	Reactions	13dpg_c	4
b3916	GPRs	13dpg_c	4
TPI	Reactions	13dpg_c	4
b3919	GPRs	13dpg_c	4
PGI	Reactions	13dpg_c	4
b4025	GPRs	13dpg_c	4
EDD	Reactions	13dpg_c	4
b1851	GPRs	13dpg_c	4
GAPD	Reactions	13dpg_c	4
b1779	GPRs	13dpg_c	4
PGM	Reactions	13dpg_c	4
b0755 or b3612	GPRs	13dpg_c	4
G6PDH2r	Reactions	13dpg_c	4
b1852	GPRs	13dpg_c	4
FBA	Reactions	13dpg_c	4
b2097	GPRs	13dpg_c	4
EDA	Reactions	13dpg_c	4
b1850	GPRs	13dpg_c	3
PGK	Reactions	13dpg_c	4
b2926	GPRs	13dpg_c	4
PPS	Reactions	13dpg_c	4
b1702	GPRs	13dpg_c	4
ENO	Reactions	13dpg_c	4
b2779	GPRs	13dpg_c	4
HEX1	Reactions	g3p_c	4
b2388	GPRs	g3p_c	3
PGL	Reactions	g3p_c	4
b0767	GPRs	g3p_c	4
PFK	Reactions	g3p_c	4
b3916	GPRs	g3p_c	4
TPI	Reactions	g3p_c	4
b3919	GPRs	g3p_c	4
PGI	Reactions	g3p_c	4
b4025	GPRs	g3p_c	4
EDD	Reactions	g3p_c	4
b1851	GPRs	g3p_c	4
GAPD	Reactions	g3p_c	4
b1779	GPRs	g3p_c	4
PGM	Reactions	g3p_c	4
b0755 or b3612	GPRs	g3p_c	4
G6PDH2r	Reactions	g3p_c	4
b1852	GPRs	g3p_c	4
FBA	Reactions	g3p_c	4
b2097	GPRs	g3p_c	4
EDA	Reactions	g3p_c	4
b1850	GPRs	g3p_c	3
PGK	Reactions	g3p_c	4
b2926	GPRs	g3p_c	4
PPS	Reactions	g3p_c	4
b1702	GPRs	g3p_c	4
ENO	Reactions	g3p_c	4
b2779	GPRs	g3p_c	4
HEX1	Reactions	fdp_c	4
b2388	GPRs	fdp_c	3
PFK_3	Reactions	fdp_c	4
b3916	GPRs	fdp_c	4
PGL	Reactions	fdp_c	4
b0767	GPRs	fdp_c	4
TKT2	Reactions	fdp_c	4
b2465 or b2935	GPRs	fdp_c	4
PFK	Reactions	fdp_c	4
b3916	GPRs	fdp_c	4
TALA	Reactions	fdp_c	4
b0008 or b2464	GPRs	fdp_c	4
TPI	Reactions	fdp_c	4
b3919	GPRs	fdp_c	4
PGI	Reactions	fdp_c	4
b4025	GPRs	fdp_c	4
EDD	Reactions	fdp_c	4
b1851	GPRs	fdp_c	4
G6PDH2r	Reactions	fdp_c	4
b1852	GPRs	fdp_c	4
FBA	Reactions	fdp_c	4
b2097	GPRs	fdp_c	4
EDA	Reactions	fdp_c	4
b1850	GPRs	fdp_c	3
FBA3	Reactions	fdp_c	4
b2097 or b2925	GPRs	fdp_c	3
HEX1	Reactions	g6p_c	4
b2388	GPRs	g6p_c	3
HEX1	Reactions	f6p_c	4
b2388	GPRs	f6p_c	3
PGL	Reactions	f6p_c	4
b0767	GPRs	f6p_c	4
TPI	Reactions	f6p_c	4
b3919	GPRs	f6p_c	4
PGI	Reactions	f6p_c	4
b4025	GPRs	f6p_c	4
EDD	Reactions	f6p_c	4
b1851	GPRs	f6p_c	4
GAPD	Reactions	f6p_c	4
b1779	GPRs	f6p_c	4
PGM	Reactions	f6p_c	4
b0755 or b3612	GPRs	f6p_c	4
G6PDH2r	Reactions	f6p_c	4
b1852	GPRs	f6p_c	4
FBA	Reactions	f6p_c	4
b2097	GPRs	f6p_c	4
FBP	Reactions	f6p_c	4
b2930 or b3925 or b4232	GPRs	f6p_c	4
EDA	Reactions	f6p_c	4
b1850	GPRs	f6p_c	3
PGK	Reactions	f6p_c	4
b2926	GPRs	f6p_c	4
PPS	Reactions	f6p_c	4
b1702	GPRs	f6p_c	4
ENO	Reactions	f6p_c	4
b2779	GPRs	f6p_c	4

## Sheet: LP_the_most_agreement_cc_met
Metabolite	Most confident path
g6p_c	['core4']
f6p_c	['core4']
fdp_c	['core4']
g3p_c	['core4']
13dpg_c	['core4']
3pg_c	['core4']
2pg_c	['core4']
pep_c	['core4']
pyr_c	['core4']
accoa_c	['core4']
akg_c	['core4']
g6p_B_c	['core4']
6pgl_c	['core4']
6pgc_c	['core4']
ru5p__D_c	['core4']
xu5p__D_c	['core4']
r5p_c	['core4']
s7p_c	['core4']
e4p_c	['core4']
oaa_c	['core3']
succ_c	['core3']
fum_c	['core3']
mal__L_c	['core3']
succoa_c	['core2']
cit_c	['assembly']
glx_c	['assembly']

## Sheet: EC_the_most_agreement_cc_met
Metabolite	Most confident path
g6p_c	['core4']
f6p_c	['core4']
fdp_c	['core4']
g3p_c	['core4']
13dpg_c	['core4']
3pg_c	['core4']
2pg_c	['core4']
pep_c	['core4']
pyr_c	['core4']
oaa_c	['core4']
accoa_c	['core4']
cit_c	['core4']
icit_c	['core4']
acon_C_c	['core4']
succ_c	['core4']
glx_c	['core4']
akg_c	['core4']
succoa_c	['core4']
fum_c	['core4']
mal__L_c	['core4']
6pgl_c	['core4']
6pgc_c	['core4']
ru5p__D_c	['core4']
xu5p__D_c	['core4']
r5p_c	['core4']
s7p_c	['core4']
e4p_c	['core4']
g6p_B_c	['core3']

## Sheet: LP_statisitic_cc_met
Metabolites confidence production	Metabolites amount
core4	19
core3	23
core2	24
assembly	26
ag_LP	23
ga_LP	25
mo_LP	19
ca_LP	25
Metabolites in medium	1
Metabolites in cofactors	0
Metabolites not synthesized	3

## Sheet: EC_statistics_cc_met
Metabolites confidence production	Metabolites amount
core4	27
core3	28
core2	28
assembly	28
ag_EC	28
ga_EC	28
mo_EC	28
ca_EC	27
Metabolites in medium	1
Metabolites in cofactors	0
Metabolites not synthesized	1
