# Supplementary material for: GEMsembler: consensus model assembly and structural comparison of genome-scale metabolic models across tools improve functional performance
Source: mSystems. 2025 Sep 8;10(10):e00574-25. doi: 10.1128/msystems.00574-25 (PMC12542698; doi:10.1128/msystems.00574-25)
Supplement: Table S3 — Predefined central carbon metabolism pathways and their confidence. [file msystems.00574-25-s0004.xlsx]

## Sheet: LP_production_bc_figS3a
Metabolites	Metabolite names	core4	core3	core2	assembly	ag_LP	ga_LP	mo_LP	ca_LP
ACP_c	Acyl carrier protein	0	3	3	3	3	3	3	3
ala__L_c	L-Alanine	1	1	1	5	1	1	1	5
amet_c	S-Adenosyl-L-methionine	5	5	5	5	5	5	5	5
arg__L_c	L-Arginine	4	4	4	4	4	4	4	4
asn__L_c	L-Asparagine	1	5	5	5	5	5	1	5
asp__L_c	L-Aspartate	1	5	5	5	5	5	1	5
atp_c	ATP C10H12N5O13P3	3	3	3	3	3	3	3	3
ca2_c	Calcium	4	4	4	4	4	4	4	4
cl_c	Chloride	4	4	4	4	4	4	4	4
coa_c	Coenzyme A	3	3	3	3	3	3	3	3
cobalt2_c	Co2+	4	4	4	4	4	4	4	4
ctp_c	CTP C9H12N3O14P3	3	3	3	3	3	3	3	3
cu2_c	Copper	4	4	4	4	4	4	4	4
cys__L_c	L-Cysteine	1	1	1	5	1	1	1	1
datp_c	DATP C10H12N5O12P3	1	1	1	1	1	1	1	1
dctp_c	DCTP C9H12N3O13P3	1	1	1	1	1	1	1	1
dgtp_c	DGTP C10H12N5O13P3	1	1	1	1	1	1	1	1
dttp_c	DTTP C10H13N2O14P3	1	1	1	1	1	1	1	1
fad_c	Flavin adenine dinucleotide oxidized	3	3	3	3	3	3	3	3
fe2_c	Fe2+ mitochondria	4	4	4	4	4	4	4	4
fe3_c	Iron (Fe3+)	4	4	4	4	4	4	4	4
gln__L_c	L-Glutamine	5	5	5	5	5	5	5	5
glu__L_c	L-Glutamate	4	4	4	4	4	4	4	4
gly_c	Glycine	1	1	1	5	1	1	5	5
gtp_c	GTP C10H12N5O14P3	3	3	3	3	3	3	3	3
h2o_c	H2O H2O	4	4	4	4	4	4	4	4
his__L_c	L-Histidine	5	5	5	5	5	5	5	5
ile__L_c	L-Isoleucine	4	4	4	4	4	4	4	4
k_c	Potassium	4	4	4	4	4	4	4	4
leu__L_c	L-Leucine	4	4	4	4	4	4	4	4
lys__L_c	L-Lysine	1	1	5	5	5	1	1	5
met__L_c	L-Methionine	4	4	4	4	4	4	4	4
mg2_c	Magnesium	4	4	4	4	4	4	4	4
mn2_c	Manganese	4	4	4	4	4	4	4	4
nad_c	Nicotinamide adenine dinucleotide	3	3	3	3	3	3	3	3
nadp_c	Nicotinamide adenine dinucleotide phosphate	3	3	3	3	3	3	3	3
phe__L_c	L-Phenylalanine	4	4	4	4	4	4	4	4
pro__L_c	L-Proline	1	5	5	5	5	1	5	5
pydx5p_c	Pyridoxal 5'-phosphate	1	5	5	5	1	5	5	5
ribflv_c	Riboflavin C17H20N4O6	4	4	4	4	4	4	4	4
ser__L_c	L-Serine	1	1	1	5	1	1	5	5
so4_c	Sulfate	4	4	4	4	4	4	4	4
tcam_c	Minor teichoic acid (acetylgalactosamine glucose phosphate, n=30)	0	1	5	5	5	5	5	0
thr__L_c	L-Threonine	4	4	4	4	4	4	4	4
trp__L_c	L-Tryptophan	4	4	4	4	4	4	4	4
tyr__L_c	L-Tyrosine	4	4	4	4	4	4	4	4
udcpdp_c	Undecaprenyl diphosphate	0	0	2	5	5	0	0	2
utp_c	UTP C9H11N2O15P3	3	3	3	3	3	3	3	3
val__L_c	L-Valine	4	4	4	4	4	4	4	4
zn2_c	Zinc	4	4	4	4	4	4	4	4
10fthf_c	10-Formyltetrahydrofolate	5	5	5	5	5	5	5	5
gtca1_45_BS_c	Glycerol teichoic acid n45 unlinked unsubstituted C151H297N2O238P46	0	0	0	5	0	0	0	5
gtca2_45_BS_c	Glycerol teichoic acid n45 unlinked D ala substituted C286H612N47O328P46	0	0	0	5	0	0	0	5
gtca3_45_BS_c	Glycerol teichoic acid n45 unlinked glucose substituted C421H749N2O464P46	0	0	0	5	0	0	0	5
lipo1_24_BS_c	Lipoteichoic acid n24 linked glucose substituted C26236H47072O25500P2400	0	0	0	1	0	0	0	1
lipo2_24_BS_c	Lipoteichoic acid n24 linked N acetyl D glucosamine C31036H54272N2400O25500P2400	0	0	0	1	0	0	0	1
lipo3_24_BS_c	Lipoteichoic acid n24 linked D alanine substituted C19036H39872N2400O18300P2400	0	0	0	1	0	0	0	1
lipo4_24_BS_c	Lipoteichoic acid n24 linked unsubstituted C11836H23072O13500P2400	0	0	0	1	0	0	0	1
mlthf_c	5,10-Methylenetetrahydrofolate	5	5	5	5	5	5	5	5
mql8_c	Menaquinol 8	0	3	3	3	3	3	3	3
peptido_BS_c	Peptidoglycan subunit of Bacillus subtilis C40H62N8O21	0	0	0	1	0	0	0	1
thf_c	5,6,7,8-Tetrahydrofolate	3	3	3	3	3	3	3	3
thmpp_c	Thiamine diphosphate	0	1	1	5	2	1	1	1
gthrd_c	Reduced glutathione	0	2	1	5	2	1	1	2
5mthf_c	5-Methyltetrahydrofolate	5	5	5	5	5	5	5	5
pheme_c	Protoheme C34H30FeN4O4	0	0	1	1	2	1	1	0
ptrc_c	Putrescine	0	2	5	5	2	5	5	2
spmd_c	Spermidine	2	2	1	5	2	5	1	2
adocbl_c	Adenosylcobalamin	0	0	1	1	0	1	1	0
sheme_c	Siroheme C42H36FeN4O16	0	0	1	5	0	1	1	0
pg180_c	Phosphatidylglycerol (dioctadecanoyl, n-C18:0)	0	0	1	5	2	1	1	2
pe180_c	Phosphatidylethanolamine (dioctadecanoyl, n-C18:0)	0	0	1	5	0	1	1	2
q8_c	Ubiquinone-8	3	3	3	3	3	3	3	3
mqn8_c	Menaquinone 8	0	3	3	3	3	3	3	3
h_c	H+	4	4	4	4	4	4	4	4
2dmmq8_c	2-Demethylmenaquinone 8	0	2	2	5	2	2	1	2

## Sheet: EC_production_bc_figS3b
Metabolites	Metabolite names	core4	core3	core2	assembly	ag_EC	ga_EC	mo_EC	ca_EC
10fthf_c	10-Formyltetrahydrofolate	5	5	5	5	5	5	5	5
2dmmq8_c	2-Demethylmenaquinone 8	2	1	5	5	5	5	1	5
5mthf_c	5-Methyltetrahydrofolate	0	5	5	5	5	5	5	5
ACP_c	Acyl carrier protein	3	3	3	3	3	3	3	3
adocbl_c	Adenosylcobalamin	0	1	1	1	1	1	1	0
ala__L_c	L-Alanine	1	1	5	5	1	5	1	5
amet_c	S-Adenosyl-L-methionine	1	1	1	1	1	1	1	1
arg__L_c	L-Arginine	1	5	5	5	5	5	1	5
asn__L_c	L-Asparagine	5	5	5	5	5	5	5	5
asp__L_c	L-Aspartate	5	5	5	5	5	5	5	5
atp_c	ATP C10H12N5O13P3	3	3	3	3	3	3	3	3
ca2_c	Calcium	4	4	4	4	4	4	4	4
cl_c	Chloride	4	4	4	4	4	4	4	4
clpn180_c	Cardiolipin (tetraoctadecanoyl, n-C18:0)	0	0	0	5	1	0	0	0
coa_c	Coenzyme A	3	3	3	3	3	3	3	3
cobalt2_c	Co2+	4	4	4	4	4	4	4	4
colipa_c	Core oligosaccharide lipid A	0	1	1	1	1	1	1	0
ctp_c	CTP C9H12N3O14P3	3	3	3	3	3	3	3	3
cu2_c	Copper	4	4	4	4	4	4	4	4
cys__L_c	L-Cysteine	1	1	1	1	1	1	1	1
datp_c	DATP C10H12N5O12P3	1	1	1	1	1	1	1	1
dctp_c	DCTP C9H12N3O13P3	1	1	1	1	1	1	1	1
dgtp_c	DGTP C10H12N5O13P3	1	1	1	1	1	1	1	1
dtdprmn_c	DTDP-L-rhamnose	0	2	2	1	1	2	2	0
dttp_c	DTTP C10H13N2O14P3	1	1	1	1	1	1	1	1
fad_c	Flavin adenine dinucleotide oxidized	3	3	3	3	3	3	3	3
fe2_c	Fe2+ mitochondria	4	4	4	4	4	4	4	4
fe3_c	Iron (Fe3+)	4	4	4	4	4	4	4	4
gln__L_c	L-Glutamine	5	5	5	5	5	5	5	5
glu__L_c	L-Glutamate	5	5	5	5	5	5	5	5
gly_c	Glycine	5	5	5	5	5	5	5	5
gthrd_c	Reduced glutathione	2	1	1	1	1	1	1	2
gtp_c	GTP C10H12N5O14P3	3	3	3	3	3	3	3	3
h2o_c	H2O H2O	4	4	4	4	4	4	4	4
his__L_c	L-Histidine	1	5	5	5	1	5	1	5
ile__L_c	L-Isoleucine	1	1	5	5	1	5	1	5
k_c	Potassium	4	4	4	4	4	4	4	4
kdo2lipid4L_c	KDO(2)-lipid IV(A) with laurate	0	2	2	1	1	2	2	0
leu__L_c	L-Leucine	1	1	5	5	1	1	1	5
lys__L_c	L-Lysine	1	1	5	5	5	1	1	5
met__L_c	L-Methionine	1	1	1	1	1	1	1	1
mg2_c	Magnesium	4	4	4	4	4	4	4	4
mn2_c	Manganese	4	4	4	4	4	4	4	4
mqn8_c	Menaquinone 8	3	3	3	3	3	3	3	3
nad_c	Nicotinamide adenine dinucleotide	3	3	3	3	3	3	3	3
nadp_c	Nicotinamide adenine dinucleotide phosphate	3	3	3	3	3	3	3	3
pe180_c	Phosphatidylethanolamine (dioctadecanoyl, n-C18:0)	0	1	1	5	1	1	1	2
pg180_c	Phosphatidylglycerol (dioctadecanoyl, n-C18:0)	0	2	1	5	1	0	1	2
phe__L_c	L-Phenylalanine	1	5	5	5	5	5	1	5
pheme_c	Protoheme C34H30FeN4O4	1	1	1	1	1	1	1	1
pro__L_c	L-Proline	5	5	5	5	5	5	5	5
ptrc_c	Putrescine	2	5	5	5	5	5	1	5
pydx5p_c	Pyridoxal 5'-phosphate	1	1	1	5	1	1	1	5
q8_c	Ubiquinone-8	3	3	3	3	3	3	3	3
ribflv_c	Riboflavin C17H20N4O6	1	1	1	1	1	1	1	1
ser__L_c	L-Serine	5	5	5	5	5	5	5	5
sheme_c	Siroheme C42H36FeN4O16	1	1	1	1	1	1	1	1
so4_c	Sulfate	4	4	4	4	4	4	4	4
spmd_c	Spermidine	2	1	1	1	1	1	1	2
thf_c	5,6,7,8-Tetrahydrofolate	3	3	3	3	3	3	3	3
thmpp_c	Thiamine diphosphate	1	1	1	1	1	1	1	1
thr__L_c	L-Threonine	5	5	5	5	5	5	5	5
trp__L_c	L-Tryptophan	5	5	5	5	5	5	5	5
tyr__L_c	L-Tyrosine	1	5	5	5	5	5	1	5
udcpdp_c	Undecaprenyl diphosphate	0	0	2	5	5	0	0	2
utp_c	UTP C9H11N2O15P3	3	3	3	3	3	3	3	3
val__L_c	L-Valine	1	1	5	5	1	5	1	5
zn2_c	Zinc	4	4	4	4	4	4	4	4
kdo2lipid4_p	KDO(2)-lipid IV(A)	0	0	0	1	0	0	0	1
mlthf_c	5,10-Methylenetetrahydrofolate	5	5	5	5	5	5	5	5
mql8_c	Menaquinol 8	3	3	3	3	3	3	3	3
murein5px4p_p	Two disacharide linked murein units, pentapeptide crosslinked tetrapeptide (A2pm->D-ala) (middle of chain)	0	0	0	1	0	0	0	1
pe160_c	Phosphatidylethanolamine (dihexadecanoyl, n-C16:0)	2	2	2	5	2	2	2	5
pe160_p	Phosphatidylethanolamine (dihexadecanoyl, n-C16:0)	0	0	0	5	0	0	0	5
pe161_c	Phosphatidylethanolamine (dihexadec-9enoyl, n-C16:1)	2	2	2	5	2	2	2	1
pe161_p	Phosphatidylethanolamine (dihexadec-9enoyl, n-C16:1)	0	0	0	5	0	0	0	1

## Sheet: LP_confidence_bc_figS3a
ID	Reactions/GPRs	Metabolite synthesis	Confidence
No_r	Reactions	h_c	0
No_gpr	GPRs	h_c	0
No_r	Reactions	zn2_c	0
No_gpr	GPRs	zn2_c	0
No_r	Reactions	val__L_c	0
No_gpr	GPRs	val__L_c	0
No_r	Reactions	tyr__L_c	0
No_gpr	GPRs	tyr__L_c	0
No_r	Reactions	trp__L_c	0
No_gpr	GPRs	trp__L_c	0
No_r	Reactions	thr__L_c	0
No_gpr	GPRs	thr__L_c	0
No_r	Reactions	so4_c	0
No_gpr	GPRs	so4_c	0
No_r	Reactions	ribflv_c	0
No_gpr	GPRs	ribflv_c	0
No_r	Reactions	phe__L_c	0
No_gpr	GPRs	phe__L_c	0
No_r	Reactions	mn2_c	0
No_gpr	GPRs	mn2_c	0
No_r	Reactions	mg2_c	0
No_gpr	GPRs	mg2_c	0
No_r	Reactions	met__L_c	0
No_gpr	GPRs	met__L_c	0
No_r	Reactions	leu__L_c	0
No_gpr	GPRs	leu__L_c	0
No_r	Reactions	k_c	0
No_gpr	GPRs	k_c	0
No_r	Reactions	ile__L_c	0
No_gpr	GPRs	ile__L_c	0
No_r	Reactions	h2o_c	0
No_gpr	GPRs	h2o_c	0
No_r	Reactions	glu__L_c	0
No_gpr	GPRs	glu__L_c	0
No_r	Reactions	fe3_c	0
No_gpr	GPRs	fe3_c	0
No_r	Reactions	fe2_c	0
No_gpr	GPRs	fe2_c	0
No_r	Reactions	cu2_c	0
No_gpr	GPRs	cu2_c	0
No_r	Reactions	cobalt2_c	0
No_gpr	GPRs	cobalt2_c	0
No_r	Reactions	cl_c	0
No_gpr	GPRs	cl_c	0
No_r	Reactions	arg__L_c	0
No_gpr	GPRs	arg__L_c	0
No_r	Reactions	ca2_c	0
No_gpr	GPRs	ca2_c	0
No_r	Reactions	mqn8_c	0
No_gpr	GPRs	mqn8_c	0
No_r	Reactions	ACP_c	0
No_gpr	GPRs	ACP_c	0
No_r	Reactions	mql8_c	0
No_gpr	GPRs	mql8_c	0
No_r	Reactions	q8_c	0
No_gpr	GPRs	q8_c	0
No_r	Reactions	thf_c	0
No_gpr	GPRs	thf_c	0
No_r	Reactions	utp_c	0
No_gpr	GPRs	utp_c	0
No_r	Reactions	nadp_c	0
No_gpr	GPRs	nadp_c	0
No_r	Reactions	nad_c	0
No_gpr	GPRs	nad_c	0
No_r	Reactions	gtp_c	0
No_gpr	GPRs	gtp_c	0
No_r	Reactions	fad_c	0
No_gpr	GPRs	fad_c	0
No_r	Reactions	ctp_c	0
No_gpr	GPRs	ctp_c	0
No_r	Reactions	atp_c	0
No_gpr	GPRs	atp_c	0
No_r	Reactions	coa_c	0
No_gpr	GPRs	coa_c	0
No_r	Reactions	peptido_BS_c	0
No_gpr	GPRs	peptido_BS_c	0
No_r	Reactions	lipo4_24_BS_c	0
No_gpr	GPRs	lipo4_24_BS_c	0
No_r	Reactions	lipo3_24_BS_c	0
No_gpr	GPRs	lipo3_24_BS_c	0
No_r	Reactions	lipo1_24_BS_c	0
No_gpr	GPRs	lipo1_24_BS_c	0
No_r	Reactions	lipo2_24_BS_c	0
No_gpr	GPRs	lipo2_24_BS_c	0
GF6PTA	Reactions	gtca3_45_BS_c	4
lp_0822 or lp_3335	GPRs	gtca3_45_BS_c	2
KHK	Reactions	gtca3_45_BS_c	2
lp_0913	GPRs	gtca3_45_BS_c	1
UAG2E	Reactions	gtca3_45_BS_c	4
lp_1173	GPRs	gtca3_45_BS_c	4
G3PCT_1	Reactions	gtca3_45_BS_c	2
lp_0267 or lp_1248	GPRs	gtca3_45_BS_c	1
AGDC	Reactions	gtca3_45_BS_c	4
lp_0562	GPRs	gtca3_45_BS_c	4
UAGDP_1	Reactions	gtca3_45_BS_c	2
lp_0467	GPRs	gtca3_45_BS_c	2
TECA3S45	Reactions	gtca3_45_BS_c	1
lp_0268 and lp_0343 and lp_0344 and lp_0564 and lp_1977 and lp_2102	GPRs	gtca3_45_BS_c	1
METGL	Reactions	gtca3_45_BS_c	2
lp_0255	GPRs	gtca3_45_BS_c	2
G3PCT	Reactions	gtca3_45_BS_c	2
lp_0267 or lp_1248	GPRs	gtca3_45_BS_c	2
XYLI2	Reactions	gtca3_45_BS_c	1
lp_2502	GPRs	gtca3_45_BS_c	1
HEX7	Reactions	gtca3_45_BS_c	4
lp_0184	GPRs	gtca3_45_BS_c	3
G3PD2	Reactions	gtca3_45_BS_c	4
lp_0756	GPRs	gtca3_45_BS_c	4
GLUDxi	Reactions	gtca3_45_BS_c	1
lp_1169	GPRs	gtca3_45_BS_c	1
ACGAMPM	Reactions	gtca3_45_BS_c	1
lp_0820	GPRs	gtca3_45_BS_c	1
HEX1	Reactions	gtca3_45_BS_c	4
lp_1573	GPRs	gtca3_45_BS_c	4
FBA2	Reactions	gtca3_45_BS_c	3
lp_0330	GPRs	gtca3_45_BS_c	3
GLNS	Reactions	gtca3_45_BS_c	4
lp_1581	GPRs	gtca3_45_BS_c	3
GALUi	Reactions	gtca3_45_BS_c	4
lp_0757	GPRs	gtca3_45_BS_c	4
PGI	Reactions	gtca3_45_BS_c	4
lp_2502	GPRs	gtca3_45_BS_c	3
G3PD1ir	Reactions	gtca3_45_BS_c	4
lp_0756	GPRs	gtca3_45_BS_c	4
PGMT	Reactions	gtca3_45_BS_c	4
lp_0764	GPRs	gtca3_45_BS_c	3
GLUDy	Reactions	gtca3_45_BS_c	4
lp_1169	GPRs	gtca3_45_BS_c	3
UAGDP	Reactions	gtca3_45_BS_c	2
lp_0467	GPRs	gtca3_45_BS_c	1
ACGAMPM	Reactions	gtca1_45_BS_c	1
lp_0820	GPRs	gtca1_45_BS_c	1
GF6PTA	Reactions	gtca1_45_BS_c	4
lp_0822 or lp_3335	GPRs	gtca1_45_BS_c	2
FBA2	Reactions	gtca1_45_BS_c	3
lp_0330	GPRs	gtca1_45_BS_c	3
KHK	Reactions	gtca1_45_BS_c	2
lp_0913	GPRs	gtca1_45_BS_c	1
HEX1	Reactions	gtca1_45_BS_c	4
lp_1573	GPRs	gtca1_45_BS_c	4
UAG2E	Reactions	gtca1_45_BS_c	4
lp_1173	GPRs	gtca1_45_BS_c	4
GLNS	Reactions	gtca1_45_BS_c	4
lp_1581	GPRs	gtca1_45_BS_c	3
G3PCT_1	Reactions	gtca1_45_BS_c	2
lp_0267 or lp_1248	GPRs	gtca1_45_BS_c	1
AGDC	Reactions	gtca1_45_BS_c	4
lp_0562	GPRs	gtca1_45_BS_c	4
UAGDP_1	Reactions	gtca1_45_BS_c	2
lp_0467	GPRs	gtca1_45_BS_c	2
PGI	Reactions	gtca1_45_BS_c	4
lp_2502	GPRs	gtca1_45_BS_c	3
G3PD1ir	Reactions	gtca1_45_BS_c	4
lp_0756	GPRs	gtca1_45_BS_c	4
TECA1S45	Reactions	gtca1_45_BS_c	1
lp_0268 and lp_0343 and lp_0344 and lp_0564 and lp_1977	GPRs	gtca1_45_BS_c	1
METGL	Reactions	gtca1_45_BS_c	2
lp_0255	GPRs	gtca1_45_BS_c	2
GLUDy	Reactions	gtca1_45_BS_c	4
lp_1169	GPRs	gtca1_45_BS_c	3
G3PCT	Reactions	gtca1_45_BS_c	2
lp_0267 or lp_1248	GPRs	gtca1_45_BS_c	2
XYLI2	Reactions	gtca1_45_BS_c	1
lp_2502	GPRs	gtca1_45_BS_c	1
UAGDP	Reactions	gtca1_45_BS_c	2
lp_0467	GPRs	gtca1_45_BS_c	1
HEX7	Reactions	gtca1_45_BS_c	4
lp_0184	GPRs	gtca1_45_BS_c	3
G3PD2	Reactions	gtca1_45_BS_c	4
lp_0756	GPRs	gtca1_45_BS_c	4
GLUDxi	Reactions	gtca1_45_BS_c	1
lp_1169	GPRs	gtca1_45_BS_c	1
GF6PTA	Reactions	gtca2_45_BS_c	4
lp_0822 or lp_3335	GPRs	gtca2_45_BS_c	2
KHK	Reactions	gtca2_45_BS_c	2
lp_0913	GPRs	gtca2_45_BS_c	1
UAG2E	Reactions	gtca2_45_BS_c	4
lp_1173	GPRs	gtca2_45_BS_c	4
G3PCT_1	Reactions	gtca2_45_BS_c	2
lp_0267 or lp_1248	GPRs	gtca2_45_BS_c	1
AGDC	Reactions	gtca2_45_BS_c	4
lp_0562	GPRs	gtca2_45_BS_c	4
UAGDP_1	Reactions	gtca2_45_BS_c	2
lp_0467	GPRs	gtca2_45_BS_c	2
METGL	Reactions	gtca2_45_BS_c	2
lp_0255	GPRs	gtca2_45_BS_c	2
G3PCT	Reactions	gtca2_45_BS_c	2
lp_0267 or lp_1248	GPRs	gtca2_45_BS_c	2
XYLI2	Reactions	gtca2_45_BS_c	1
lp_2502	GPRs	gtca2_45_BS_c	1
ALAR	Reactions	gtca2_45_BS_c	4
lp_0523	GPRs	gtca2_45_BS_c	3
HEX7	Reactions	gtca2_45_BS_c	4
lp_0184	GPRs	gtca2_45_BS_c	3
G3PD2	Reactions	gtca2_45_BS_c	4
lp_0756	GPRs	gtca2_45_BS_c	4
GLUDxi	Reactions	gtca2_45_BS_c	1
lp_1169	GPRs	gtca2_45_BS_c	1
ACGAMPM	Reactions	gtca2_45_BS_c	1
lp_0820	GPRs	gtca2_45_BS_c	1
HEX1	Reactions	gtca2_45_BS_c	4
lp_1573	GPRs	gtca2_45_BS_c	4
FBA2	Reactions	gtca2_45_BS_c	3
lp_0330	GPRs	gtca2_45_BS_c	3
VPAMTr	Reactions	gtca2_45_BS_c	1
lp_3207	GPRs	gtca2_45_BS_c	1
GLNS	Reactions	gtca2_45_BS_c	4
lp_1581	GPRs	gtca2_45_BS_c	3
PGI	Reactions	gtca2_45_BS_c	4
lp_2502	GPRs	gtca2_45_BS_c	3
G3PD1ir	Reactions	gtca2_45_BS_c	4
lp_0756	GPRs	gtca2_45_BS_c	4
TECA2S45	Reactions	gtca2_45_BS_c	1
lp_0268 and lp_0343 and lp_0344 and lp_0564 and lp_1977 and lp_2017 and lp_2018 and lp_2019	GPRs	gtca2_45_BS_c	1
SERD_L	Reactions	gtca2_45_BS_c	3
(lp_0505 and lp_0506) or lp_0505	GPRs	gtca2_45_BS_c	3
GLUDy	Reactions	gtca2_45_BS_c	4
lp_1169	GPRs	gtca2_45_BS_c	3
ALATA_L	Reactions	gtca2_45_BS_c	1
lp_2683	GPRs	gtca2_45_BS_c	1
UAGDP	Reactions	gtca2_45_BS_c	2
lp_0467	GPRs	gtca2_45_BS_c	1
TRPS2_1	Reactions	gtca2_45_BS_c	1
lp_1657 and lp_1658	GPRs	gtca2_45_BS_c	1
G6PI3	Reactions	udcpdp_c	4
lp_2502	GPRs	udcpdp_c	4
GRTT	Reactions	udcpdp_c	4
lp_1602	GPRs	udcpdp_c	4
CYSTL	Reactions	udcpdp_c	3
lp_0255 or lp_2751 or lp_2888 or lp_3517	GPRs	udcpdp_c	2
PFL	Reactions	udcpdp_c	4
lp_3313	GPRs	udcpdp_c	4
DSERDHr	Reactions	udcpdp_c	1
lp_3096	GPRs	udcpdp_c	1
THRA	Reactions	udcpdp_c	1
lp_2375	GPRs	udcpdp_c	1
PC	Reactions	udcpdp_c	3
lp_2136	GPRs	udcpdp_c	3
PTAr	Reactions	udcpdp_c	4
lp_0807	GPRs	udcpdp_c	4
GalMr_2	Reactions	udcpdp_c	1
lp_1843	GPRs	udcpdp_c	1
PGI1c	Reactions	udcpdp_c	1
lp_2502	GPRs	udcpdp_c	1
GLUKA_1	Reactions	udcpdp_c	1
lp_3567	GPRs	udcpdp_c	1
CITL	Reactions	udcpdp_c	3
lp_1107 or lp_1108 or lp_1109	GPRs	udcpdp_c	3
SBTR	Reactions	udcpdp_c	1
lp_0221 or lp_2803 or lp_3403	GPRs	udcpdp_c	1
XYLI2	Reactions	udcpdp_c	1
lp_2502	GPRs	udcpdp_c	1
HEX7	Reactions	udcpdp_c	4
lp_0184	GPRs	udcpdp_c	3
METB1	Reactions	udcpdp_c	2
lp_0255	GPRs	udcpdp_c	1
LSERDHr	Reactions	udcpdp_c	1
lp_3026 or lp_3096	GPRs	udcpdp_c	1
HMGCOAR	Reactions	udcpdp_c	3
lp_0447	GPRs	udcpdp_c	2
CS	Reactions	udcpdp_c	1
lp_0609	GPRs	udcpdp_c	1
HCYSMT2	Reactions	udcpdp_c	3
lp_1298	GPRs	udcpdp_c	3
HEX1	Reactions	udcpdp_c	4
lp_1573	GPRs	udcpdp_c	4
PMEVK	Reactions	udcpdp_c	4
lp_1733	GPRs	udcpdp_c	3
UDCPDPS	Reactions	udcpdp_c	1
No_gpr	GPRs	udcpdp_c	0
IPDDI	Reactions	udcpdp_c	4
lp_1732	GPRs	udcpdp_c	4
DMATT	Reactions	udcpdp_c	4
lp_1602	GPRs	udcpdp_c	4
HMGCOAS	Reactions	udcpdp_c	4
lp_2067	GPRs	udcpdp_c	4
PDH	Reactions	udcpdp_c	2
(lp_2153 and lp_2154) or lp_2151 or lp_2152 or lp_2153	GPRs	udcpdp_c	2
GLYCL	Reactions	udcpdp_c	3
lp_0305 or lp_2151 or lp_2353 or lp_2721	GPRs	udcpdp_c	1
HSERTA	Reactions	udcpdp_c	3
lp_0529 or lp_2536 or lp_2537	GPRs	udcpdp_c	1
PGI	Reactions	udcpdp_c	4
lp_2502	GPRs	udcpdp_c	3
SERD_L	Reactions	udcpdp_c	3
(lp_0505 and lp_0506) or lp_0505	GPRs	udcpdp_c	3
DPMVD	Reactions	udcpdp_c	4
lp_1734	GPRs	udcpdp_c	4
PKETF	Reactions	udcpdp_c	3
lp_2659 or lp_3551	GPRs	udcpdp_c	3
SBTD_D2	Reactions	udcpdp_c	2
lp_3545	GPRs	udcpdp_c	2
CYSTS	Reactions	udcpdp_c	3
lp_0256	GPRs	udcpdp_c	2
SERD_D	Reactions	udcpdp_c	4
lp_2776	GPRs	udcpdp_c	4
GLUK_syn	Reactions	udcpdp_c	3
lp_1573	GPRs	udcpdp_c	3
GALM1	Reactions	udcpdp_c	4
lp_0826 or lp_3487	GPRs	udcpdp_c	3
ACALD	Reactions	udcpdp_c	4
lp_3662	GPRs	udcpdp_c	4
MEVK1	Reactions	udcpdp_c	4
lp_1735	GPRs	udcpdp_c	4
ACACT1r	Reactions	udcpdp_c	4
No_gpr	GPRs	udcpdp_c	0
TRPS2_1	Reactions	udcpdp_c	1
lp_1657 and lp_1658	GPRs	udcpdp_c	1
DGAK	Reactions	udcpdp_c	1
lp_3501	GPRs	udcpdp_c	1
GHMT2r	Reactions	udcpdp_c	4
lp_2375	GPRs	udcpdp_c	3
G6PI	Reactions	udcpdp_c	4
lp_2502	GPRs	udcpdp_c	4
ACOTA	Reactions	ptrc_c	3
lp_0531	GPRs	ptrc_c	2
HEX1	Reactions	ptrc_c	4
lp_1573	GPRs	ptrc_c	4
G6PI3	Reactions	ptrc_c	4
lp_2502	GPRs	ptrc_c	4
ACGS	Reactions	ptrc_c	4
lp_0529	GPRs	ptrc_c	3
PGI	Reactions	ptrc_c	4
lp_2502	GPRs	ptrc_c	3
ACGK	Reactions	ptrc_c	3
lp_0530	GPRs	ptrc_c	2
AGPR	Reactions	ptrc_c	4
lp_0528	GPRs	ptrc_c	3
PKETF	Reactions	ptrc_c	3
lp_2659 or lp_3551	GPRs	ptrc_c	3
PTAr	Reactions	ptrc_c	4
lp_0807	GPRs	ptrc_c	4
ORNTAC	Reactions	ptrc_c	4
lp_0529	GPRs	ptrc_c	3
GLU5K	Reactions	ptrc_c	4
lp_0016	GPRs	ptrc_c	3
GLUK_syn	Reactions	ptrc_c	3
lp_1573	GPRs	ptrc_c	3
ORNTA	Reactions	ptrc_c	2
lp_1721	GPRs	ptrc_c	1
G5SD	Reactions	ptrc_c	4
lp_0017	GPRs	ptrc_c	3
GALM1	Reactions	ptrc_c	4
lp_0826 or lp_3487	GPRs	ptrc_c	3
ACODA	Reactions	ptrc_c	2
lp_1664 or lp_1923	GPRs	ptrc_c	1
G6PI	Reactions	ptrc_c	4
lp_2502	GPRs	ptrc_c	4
ORNDC	Reactions	ptrc_c	2
lp_1713	GPRs	ptrc_c	1
GF6PTA	Reactions	tcam_c	4
lp_0822 or lp_3335	GPRs	tcam_c	2
TKT2	Reactions	tcam_c	4
lp_1083 or lp_3538	GPRs	tcam_c	3
r0191	Reactions	tcam_c	2
lp_1011 or lp_1329 or lp_1898	GPRs	tcam_c	1
G6PI3	Reactions	tcam_c	4
lp_2502	GPRs	tcam_c	4
TALA	Reactions	tcam_c	4
lp_3539	GPRs	tcam_c	3
UAGDP_1	Reactions	tcam_c	2
lp_0467	GPRs	tcam_c	2
GND	Reactions	tcam_c	4
lp_1541	GPRs	tcam_c	3
TPI	Reactions	tcam_c	4
lp_0791	GPRs	tcam_c	3
PKETX	Reactions	tcam_c	4
lp_2659 or lp_3551	GPRs	tcam_c	4
METGL	Reactions	tcam_c	2
lp_0255	GPRs	tcam_c	2
PTAr	Reactions	tcam_c	4
lp_0807	GPRs	tcam_c	4
HEX1	Reactions	tcam_c	4
lp_1573	GPRs	tcam_c	4
PGL	Reactions	tcam_c	4
lp_2219	GPRs	tcam_c	3
GLNS	Reactions	tcam_c	4
lp_1581	GPRs	tcam_c	3
PFK	Reactions	tcam_c	4
lp_1898	GPRs	tcam_c	3
GALUi	Reactions	tcam_c	4
lp_0757	GPRs	tcam_c	4
TECA4S	Reactions	tcam_c	3
No_gpr	GPRs	tcam_c	0
PGI	Reactions	tcam_c	4
lp_2502	GPRs	tcam_c	3
TKT1	Reactions	tcam_c	4
lp_1083 or lp_3538	GPRs	tcam_c	3
PGAMT	Reactions	tcam_c	4
lp_0820	GPRs	tcam_c	3
PGMT	Reactions	tcam_c	4
lp_0764	GPRs	tcam_c	3
PKETF	Reactions	tcam_c	3
lp_2659 or lp_3551	GPRs	tcam_c	3
G6PDH2r	Reactions	tcam_c	4
lp_2681	GPRs	tcam_c	3
GLUDy	Reactions	tcam_c	4
lp_1169	GPRs	tcam_c	3
FBA	Reactions	tcam_c	4
lp_0330	GPRs	tcam_c	3
GLUK_syn	Reactions	tcam_c	3
lp_1573	GPRs	tcam_c	3
UAGDP	Reactions	tcam_c	2
lp_0467	GPRs	tcam_c	1
G1PACT	Reactions	tcam_c	4
lp_0467	GPRs	tcam_c	3
CD6P	Reactions	tcam_c	2
lp_1011 or lp_1329 or lp_1898	GPRs	tcam_c	1
GALM1	Reactions	tcam_c	4
lp_0826 or lp_3487	GPRs	tcam_c	3
RPE	Reactions	tcam_c	4
lp_1621	GPRs	tcam_c	4
G6PBDH	Reactions	tcam_c	3
lp_2681	GPRs	tcam_c	2
G6PI	Reactions	tcam_c	4
lp_2502	GPRs	tcam_c	4
UAG4Ei	Reactions	tcam_c	4
lp_0709 or lp_1200 or lp_3481	GPRs	tcam_c	3
HCYSMT2	Reactions	2dmmq8_c	3
lp_1298	GPRs	2dmmq8_c	3
GLYCL	Reactions	2dmmq8_c	3
lp_0305 or lp_2151 or lp_2353 or lp_2721	GPRs	2dmmq8_c	1
METAT	Reactions	2dmmq8_c	4
lp_1301	GPRs	2dmmq8_c	4
THRA	Reactions	2dmmq8_c	1
lp_2375	GPRs	2dmmq8_c	1
AMMQT8_2	Reactions	2dmmq8_c	3
lp_3431	GPRs	2dmmq8_c	1
METGL	Reactions	2dmmq8_c	2
lp_0255	GPRs	2dmmq8_c	2
SERD_L	Reactions	2dmmq8_c	3
(lp_0505 and lp_0506) or lp_0505	GPRs	2dmmq8_c	3
GLUDy	Reactions	2dmmq8_c	4
lp_1169	GPRs	2dmmq8_c	3
GNMT	Reactions	2dmmq8_c	1
lp_1533	GPRs	2dmmq8_c	1
TRPS2_1	Reactions	2dmmq8_c	1
lp_1657 and lp_1658	GPRs	2dmmq8_c	1
GHMT2r	Reactions	2dmmq8_c	4
lp_2375	GPRs	2dmmq8_c	3
HCYSMT	Reactions	2dmmq8_c	4
lp_1298	GPRs	2dmmq8_c	3
GLUDxi	Reactions	2dmmq8_c	1
lp_1169	GPRs	2dmmq8_c	1
AMPMS2	Reactions	thmpp_c	1
No_gpr	GPRs	thmpp_c	0
PFK_ppi	Reactions	thmpp_c	1
lp_1898	GPRs	thmpp_c	1
r0191	Reactions	thmpp_c	2
lp_1011 or lp_1329 or lp_1898	GPRs	thmpp_c	1
TMPPP	Reactions	thmpp_c	4
lp_0115	GPRs	thmpp_c	4
TALA	Reactions	thmpp_c	4
lp_3539	GPRs	thmpp_c	3
CYSTL	Reactions	thmpp_c	3
lp_0255 or lp_2751 or lp_2888 or lp_3517	GPRs	thmpp_c	2
THZPSN	Reactions	thmpp_c	3
lp_2180	GPRs	thmpp_c	3
MTHFD2i	Reactions	thmpp_c	1
lp_2089	GPRs	thmpp_c	1
THRA	Reactions	thmpp_c	1
lp_2375	GPRs	thmpp_c	1
TMPK	Reactions	thmpp_c	3
lp_1733	GPRs	thmpp_c	1
XYLI2	Reactions	thmpp_c	1
lp_2502	GPRs	thmpp_c	1
PFK_adp	Reactions	thmpp_c	1
lp_0500 or lp_2251 or lp_3660	GPRs	thmpp_c	1
HEX7	Reactions	thmpp_c	4
lp_0184	GPRs	thmpp_c	3
DXPS	Reactions	thmpp_c	4
lp_2610	GPRs	thmpp_c	3
PMPK	Reactions	thmpp_c	4
lp_0114	GPRs	thmpp_c	3
PRAGSr	Reactions	thmpp_c	4
lp_2719	GPRs	thmpp_c	3
PRAIS	Reactions	thmpp_c	4
lp_2722	GPRs	thmpp_c	3
TMDPK	Reactions	thmpp_c	3
lp_1622	GPRs	thmpp_c	3
METB1	Reactions	thmpp_c	2
lp_0255	GPRs	thmpp_c	1
THMP	Reactions	thmpp_c	2
No_gpr	GPRs	thmpp_c	0
PRPPS	Reactions	thmpp_c	4
lp_0471	GPRs	thmpp_c	4
HCYSMT2	Reactions	thmpp_c	3
lp_1298	GPRs	thmpp_c	3
HEX1	Reactions	thmpp_c	4
lp_1573	GPRs	thmpp_c	4
GLNS	Reactions	thmpp_c	4
lp_1581	GPRs	thmpp_c	3
PFK	Reactions	thmpp_c	4
lp_1898	GPRs	thmpp_c	3
PRFGS	Reactions	thmpp_c	4
(lp_2724 and lp_2725) or lp_2725	GPRs	thmpp_c	3
CYSTGL	Reactions	thmpp_c	2
lp_0255	GPRs	thmpp_c	2
GLYCL	Reactions	thmpp_c	3
lp_0305 or lp_2151 or lp_2353 or lp_2721	GPRs	thmpp_c	1
PGI	Reactions	thmpp_c	4
lp_2502	GPRs	thmpp_c	3
TKT1	Reactions	thmpp_c	4
lp_1083 or lp_3538	GPRs	thmpp_c	3
MTHFD	Reactions	thmpp_c	4
lp_1599	GPRs	thmpp_c	4
SERD_L	Reactions	thmpp_c	3
(lp_0505 and lp_0506) or lp_0505	GPRs	thmpp_c	3
PKETF	Reactions	thmpp_c	3
lp_2659 or lp_3551	GPRs	thmpp_c	3
FBA	Reactions	thmpp_c	4
lp_0330	GPRs	thmpp_c	3
FGFT	Reactions	thmpp_c	1
lp_2721	GPRs	thmpp_c	1
GLUPRT	Reactions	thmpp_c	4
lp_2723	GPRs	thmpp_c	3
CYSTS	Reactions	thmpp_c	3
lp_0256	GPRs	thmpp_c	2
TRPAS1	Reactions	thmpp_c	2
lp_0255	GPRs	thmpp_c	2
CD6P	Reactions	thmpp_c	2
lp_1011 or lp_1329 or lp_1898	GPRs	thmpp_c	1
TRPS2_1	Reactions	thmpp_c	1
lp_1657 and lp_1658	GPRs	thmpp_c	1
CYSDS	Reactions	thmpp_c	2
lp_0255	GPRs	thmpp_c	2
HEX1	Reactions	pydx5p_c	4
lp_1573	GPRs	pydx5p_c	4
PFK_3	Reactions	pydx5p_c	3
lp_1898	GPRs	pydx5p_c	3
PGL	Reactions	pydx5p_c	4
lp_2219	GPRs	pydx5p_c	3
TKT2	Reactions	pydx5p_c	4
lp_1083 or lp_3538	GPRs	pydx5p_c	3
G6PI3	Reactions	pydx5p_c	4
lp_2502	GPRs	pydx5p_c	4
GLNS	Reactions	pydx5p_c	4
lp_1581	GPRs	pydx5p_c	3
PFK	Reactions	pydx5p_c	4
lp_1898	GPRs	pydx5p_c	3
TALA	Reactions	pydx5p_c	4
lp_3539	GPRs	pydx5p_c	3
TPI	Reactions	pydx5p_c	4
lp_0791	GPRs	pydx5p_c	3
GND	Reactions	pydx5p_c	4
lp_1541	GPRs	pydx5p_c	3
PGI	Reactions	pydx5p_c	4
lp_2502	GPRs	pydx5p_c	3
RPI	Reactions	pydx5p_c	4
lp_0354 or lp_0602	GPRs	pydx5p_c	2
PKETX	Reactions	pydx5p_c	4
lp_2659 or lp_3551	GPRs	pydx5p_c	4
TKT1	Reactions	pydx5p_c	4
lp_1083 or lp_3538	GPRs	pydx5p_c	3
G6PDH2r	Reactions	pydx5p_c	4
lp_2681	GPRs	pydx5p_c	3
PKETF	Reactions	pydx5p_c	3
lp_2659 or lp_3551	GPRs	pydx5p_c	3
GLUDy	Reactions	pydx5p_c	4
lp_1169	GPRs	pydx5p_c	3
FBA	Reactions	pydx5p_c	4
lp_0330	GPRs	pydx5p_c	3
GLUK_syn	Reactions	pydx5p_c	3
lp_1573	GPRs	pydx5p_c	3
GALM1	Reactions	pydx5p_c	4
lp_0826 or lp_3487	GPRs	pydx5p_c	3
FBA3	Reactions	pydx5p_c	3
lp_0330	GPRs	pydx5p_c	3
RPE	Reactions	pydx5p_c	4
lp_1621	GPRs	pydx5p_c	4
G6PBDH	Reactions	pydx5p_c	3
lp_2681	GPRs	pydx5p_c	2
G6PI	Reactions	pydx5p_c	4
lp_2502	GPRs	pydx5p_c	4
PYDXS	Reactions	pydx5p_c	3
No_gpr	GPRs	pydx5p_c	0
G5SD	Reactions	pro__L_c	4
lp_0017	GPRs	pro__L_c	3
P5CR	Reactions	pro__L_c	3
lp_0561	GPRs	pro__L_c	3
G5SADs	Reactions	pro__L_c	4
No_gpr	GPRs	pro__L_c	0
GLU5K	Reactions	pro__L_c	4
lp_0016	GPRs	pro__L_c	3
HEX1	Reactions	5mthf_c	4
lp_1573	GPRs	5mthf_c	4
PGL	Reactions	5mthf_c	4
lp_2219	GPRs	5mthf_c	3
TKT2	Reactions	5mthf_c	4
lp_1083 or lp_3538	GPRs	5mthf_c	3
G6PI3	Reactions	5mthf_c	4
lp_2502	GPRs	5mthf_c	4
PFK	Reactions	5mthf_c	4
lp_1898	GPRs	5mthf_c	3
TPI	Reactions	5mthf_c	4
lp_0791	GPRs	5mthf_c	3
GND	Reactions	5mthf_c	4
lp_1541	GPRs	5mthf_c	3
DB4PS	Reactions	5mthf_c	4
lp_1437	GPRs	5mthf_c	3
PGI	Reactions	5mthf_c	4
lp_2502	GPRs	5mthf_c	3
MTHFD	Reactions	5mthf_c	4
lp_1599	GPRs	5mthf_c	4
G6PDH2r	Reactions	5mthf_c	4
lp_2681	GPRs	5mthf_c	3
MTHFR3	Reactions	5mthf_c	4
lp_1374	GPRs	5mthf_c	4
MTHFC	Reactions	5mthf_c	4
lp_1599	GPRs	5mthf_c	4
FTHFLi	Reactions	5mthf_c	4
lp_1779	GPRs	5mthf_c	4
FBA	Reactions	5mthf_c	4
lp_0330	GPRs	5mthf_c	3
RPE	Reactions	5mthf_c	4
lp_1621	GPRs	5mthf_c	4
G6PI	Reactions	5mthf_c	4
lp_2502	GPRs	5mthf_c	4
HEX1	Reactions	mlthf_c	4
lp_1573	GPRs	mlthf_c	4
PGL	Reactions	mlthf_c	4
lp_2219	GPRs	mlthf_c	3
TKT2	Reactions	mlthf_c	4
lp_1083 or lp_3538	GPRs	mlthf_c	3
G6PI3	Reactions	mlthf_c	4
lp_2502	GPRs	mlthf_c	4
PFK	Reactions	mlthf_c	4
lp_1898	GPRs	mlthf_c	3
TPI	Reactions	mlthf_c	4
lp_0791	GPRs	mlthf_c	3
GND	Reactions	mlthf_c	4
lp_1541	GPRs	mlthf_c	3
DB4PS	Reactions	mlthf_c	4
lp_1437	GPRs	mlthf_c	3
PGI	Reactions	mlthf_c	4
lp_2502	GPRs	mlthf_c	3
MTHFD	Reactions	mlthf_c	4
lp_1599	GPRs	mlthf_c	4
G6PDH2r	Reactions	mlthf_c	4
lp_2681	GPRs	mlthf_c	3
MTHFC	Reactions	mlthf_c	4
lp_1599	GPRs	mlthf_c	4
FTHFLi	Reactions	mlthf_c	4
lp_1779	GPRs	mlthf_c	4
FBA	Reactions	mlthf_c	4
lp_0330	GPRs	mlthf_c	3
RPE	Reactions	mlthf_c	4
lp_1621	GPRs	mlthf_c	4
G6PI	Reactions	mlthf_c	4
lp_2502	GPRs	mlthf_c	4
HEX1	Reactions	10fthf_c	4
lp_1573	GPRs	10fthf_c	4
PGL	Reactions	10fthf_c	4
lp_2219	GPRs	10fthf_c	3
TKT2	Reactions	10fthf_c	4
lp_1083 or lp_3538	GPRs	10fthf_c	3
G6PI3	Reactions	10fthf_c	4
lp_2502	GPRs	10fthf_c	4
PFK	Reactions	10fthf_c	4
lp_1898	GPRs	10fthf_c	3
TPI	Reactions	10fthf_c	4
lp_0791	GPRs	10fthf_c	3
GND	Reactions	10fthf_c	4
lp_1541	GPRs	10fthf_c	3
DB4PS	Reactions	10fthf_c	4
lp_1437	GPRs	10fthf_c	3
PGI	Reactions	10fthf_c	4
lp_2502	GPRs	10fthf_c	3
G6PDH2r	Reactions	10fthf_c	4
lp_2681	GPRs	10fthf_c	3
FTHFLi	Reactions	10fthf_c	4
lp_1779	GPRs	10fthf_c	4
FBA	Reactions	10fthf_c	4
lp_0330	GPRs	10fthf_c	3
RPE	Reactions	10fthf_c	4
lp_1621	GPRs	10fthf_c	4
G6PI	Reactions	10fthf_c	4
lp_2502	GPRs	10fthf_c	4
TKT2	Reactions	his__L_c	4
lp_1083 or lp_3538	GPRs	his__L_c	3
G6PI3	Reactions	his__L_c	4
lp_2502	GPRs	his__L_c	4
TALA	Reactions	his__L_c	4
lp_3539	GPRs	his__L_c	3
TPI	Reactions	his__L_c	4
lp_0791	GPRs	his__L_c	3
GND	Reactions	his__L_c	4
lp_1541	GPRs	his__L_c	3
PRATPP	Reactions	his__L_c	4
lp_2552	GPRs	his__L_c	3
IG3PS	Reactions	his__L_c	4
lp_2554	GPRs	his__L_c	3
HISTD	Reactions	his__L_c	4
lp_2559	GPRs	his__L_c	3
ATPPRT	Reactions	his__L_c	4
lp_2560	GPRs	his__L_c	2
PRPPS	Reactions	his__L_c	4
lp_0471	GPRs	his__L_c	4
HEX1	Reactions	his__L_c	4
lp_1573	GPRs	his__L_c	4
PGL	Reactions	his__L_c	4
lp_2219	GPRs	his__L_c	3
GLNS	Reactions	his__L_c	4
lp_1581	GPRs	his__L_c	3
PFK	Reactions	his__L_c	4
lp_1898	GPRs	his__L_c	3
PGI	Reactions	his__L_c	4
lp_2502	GPRs	his__L_c	3
RPI	Reactions	his__L_c	4
lp_0354 or lp_0602	GPRs	his__L_c	2
TKT1	Reactions	his__L_c	4
lp_1083 or lp_3538	GPRs	his__L_c	3
PRAMPC	Reactions	his__L_c	4
lp_2552 or lp_2553	GPRs	his__L_c	2
G6PDH2r	Reactions	his__L_c	4
lp_2681	GPRs	his__L_c	3
HSTPT	Reactions	his__L_c	4
lp_2551	GPRs	his__L_c	3
GLUDy	Reactions	his__L_c	4
lp_1169	GPRs	his__L_c	3
FBA	Reactions	his__L_c	4
lp_0330	GPRs	his__L_c	3
HISTP	Reactions	his__L_c	4
lp_2563	GPRs	his__L_c	3
IGPDH	Reactions	his__L_c	4
lp_2558	GPRs	his__L_c	3
PRMICI	Reactions	his__L_c	4
lp_2556	GPRs	his__L_c	3
RPE	Reactions	his__L_c	4
lp_1621	GPRs	his__L_c	4
G6PI	Reactions	his__L_c	4
lp_2502	GPRs	his__L_c	4
METAT	Reactions	amet_c	4
lp_1301	GPRs	amet_c	4
GLUDy	Reactions	gln__L_c	4
lp_1169	GPRs	gln__L_c	3
GLNS	Reactions	gln__L_c	4
lp_1581	GPRs	gln__L_c	3
G6PI3	Reactions	asn__L_c	4
lp_2502	GPRs	asn__L_c	4
TALA	Reactions	asn__L_c	4
lp_3539	GPRs	asn__L_c	3
TPI	Reactions	asn__L_c	4
lp_0791	GPRs	asn__L_c	3
GND	Reactions	asn__L_c	4
lp_1541	GPRs	asn__L_c	3
GAPD	Reactions	asn__L_c	4
lp_0789	GPRs	asn__L_c	3
PKETX	Reactions	asn__L_c	4
lp_2659 or lp_3551	GPRs	asn__L_c	4
PC	Reactions	asn__L_c	3
lp_2136	GPRs	asn__L_c	3
ASPT	Reactions	asn__L_c	4
lp_2830	GPRs	asn__L_c	4
PGK	Reactions	asn__L_c	4
lp_0790	GPRs	asn__L_c	3
PYK	Reactions	asn__L_c	4
lp_1897	GPRs	asn__L_c	3
HEX1	Reactions	asn__L_c	4
lp_1573	GPRs	asn__L_c	4
PGL	Reactions	asn__L_c	4
lp_2219	GPRs	asn__L_c	3
GLNS	Reactions	asn__L_c	4
lp_1581	GPRs	asn__L_c	3
PFK	Reactions	asn__L_c	4
lp_1898	GPRs	asn__L_c	3
ASPTA	Reactions	asn__L_c	4
lp_1739	GPRs	asn__L_c	3
PGI	Reactions	asn__L_c	4
lp_2502	GPRs	asn__L_c	3
PGM	Reactions	asn__L_c	4
lp_0597 or lp_3170	GPRs	asn__L_c	3
G6PDH2r	Reactions	asn__L_c	4
lp_2681	GPRs	asn__L_c	3
PKETF	Reactions	asn__L_c	3
lp_2659 or lp_3551	GPRs	asn__L_c	3
GLUDy	Reactions	asn__L_c	4
lp_1169	GPRs	asn__L_c	3
FBA	Reactions	asn__L_c	4
lp_0330	GPRs	asn__L_c	3
GLUK_syn	Reactions	asn__L_c	3
lp_1573	GPRs	asn__L_c	3
GAPDi_nadp	Reactions	asn__L_c	3
lp_0789	GPRs	asn__L_c	2
GALM1	Reactions	asn__L_c	4
lp_0826 or lp_3487	GPRs	asn__L_c	3
ASNS1	Reactions	asn__L_c	4
lp_0980	GPRs	asn__L_c	3
RPE	Reactions	asn__L_c	4
lp_1621	GPRs	asn__L_c	4
ENO	Reactions	asn__L_c	4
lp_0792 or lp_1920	GPRs	asn__L_c	3
G6PBDH	Reactions	asn__L_c	3
lp_2681	GPRs	asn__L_c	2
G6PI	Reactions	asn__L_c	4
lp_2502	GPRs	asn__L_c	4
G6PI3	Reactions	asp__L_c	4
lp_2502	GPRs	asp__L_c	4
TALA	Reactions	asp__L_c	4
lp_3539	GPRs	asp__L_c	3
TPI	Reactions	asp__L_c	4
lp_0791	GPRs	asp__L_c	3
GND	Reactions	asp__L_c	4
lp_1541	GPRs	asp__L_c	3
GAPD	Reactions	asp__L_c	4
lp_0789	GPRs	asp__L_c	3
PKETX	Reactions	asp__L_c	4
lp_2659 or lp_3551	GPRs	asp__L_c	4
PC	Reactions	asp__L_c	3
lp_2136	GPRs	asp__L_c	3
PGK	Reactions	asp__L_c	4
lp_0790	GPRs	asp__L_c	3
PYK	Reactions	asp__L_c	4
lp_1897	GPRs	asp__L_c	3
HEX1	Reactions	asp__L_c	4
lp_1573	GPRs	asp__L_c	4
PGL	Reactions	asp__L_c	4
lp_2219	GPRs	asp__L_c	3
PFK	Reactions	asp__L_c	4
lp_1898	GPRs	asp__L_c	3
ASPTA	Reactions	asp__L_c	4
lp_1739	GPRs	asp__L_c	3
PGI	Reactions	asp__L_c	4
lp_2502	GPRs	asp__L_c	3
PGM	Reactions	asp__L_c	4
lp_0597 or lp_3170	GPRs	asp__L_c	3
G6PDH2r	Reactions	asp__L_c	4
lp_2681	GPRs	asp__L_c	3
PKETF	Reactions	asp__L_c	3
lp_2659 or lp_3551	GPRs	asp__L_c	3
FBA	Reactions	asp__L_c	4
lp_0330	GPRs	asp__L_c	3
GLUK_syn	Reactions	asp__L_c	3
lp_1573	GPRs	asp__L_c	3
GAPDi_nadp	Reactions	asp__L_c	3
lp_0789	GPRs	asp__L_c	2
GALM1	Reactions	asp__L_c	4
lp_0826 or lp_3487	GPRs	asp__L_c	3
RPE	Reactions	asp__L_c	4
lp_1621	GPRs	asp__L_c	4
ENO	Reactions	asp__L_c	4
lp_0792 or lp_1920	GPRs	asp__L_c	3
G6PBDH	Reactions	asp__L_c	3
lp_2681	GPRs	asp__L_c	2
G6PI	Reactions	asp__L_c	4
lp_2502	GPRs	asp__L_c	4
r0191	Reactions	lys__L_c	2
lp_1011 or lp_1329 or lp_1898	GPRs	lys__L_c	1
TALA	Reactions	lys__L_c	4
lp_3539	GPRs	lys__L_c	3
GAPD	Reactions	lys__L_c	4
lp_0789	GPRs	lys__L_c	3
GLUDC	Reactions	lys__L_c	4
lp_3420	GPRs	lys__L_c	4
SSALx	Reactions	lys__L_c	4
lp_3092	GPRs	lys__L_c	4
DAPDC	Reactions	lys__L_c	4
lp_1713	GPRs	lys__L_c	3
PC	Reactions	lys__L_c	3
lp_2136	GPRs	lys__L_c	3
LDH_L	Reactions	lys__L_c	4
lp_0537 or lp_1101	GPRs	lys__L_c	4
MALLAC	Reactions	lys__L_c	2
lp_1118	GPRs	lys__L_c	2
ME1	Reactions	lys__L_c	4
lp_1118	GPRs	lys__L_c	3
PGK	Reactions	lys__L_c	4
lp_0790	GPRs	lys__L_c	3
ORNTA	Reactions	lys__L_c	2
lp_1721	GPRs	lys__L_c	1
G5SD	Reactions	lys__L_c	4
lp_0017	GPRs	lys__L_c	3
PYK	Reactions	lys__L_c	4
lp_1897	GPRs	lys__L_c	3
L_LACD2	Reactions	lys__L_c	2
lp_0350 or lp_0537 or lp_1101 or lp_1245 or lp_2150 or lp_2349	GPRs	lys__L_c	2
LDAPAT	Reactions	lys__L_c	2
lp_0339	GPRs	lys__L_c	1
HEX1	Reactions	lys__L_c	4
lp_1573	GPRs	lys__L_c	4
PFK	Reactions	lys__L_c	4
lp_1898	GPRs	lys__L_c	3
DHDPRy	Reactions	lys__L_c	2
lp_1874	GPRs	lys__L_c	2
ASPTA	Reactions	lys__L_c	4
lp_1739	GPRs	lys__L_c	3
L_LACD3	Reactions	lys__L_c	2
lp_0350 or lp_0537 or lp_1101 or lp_1245 or lp_2150 or lp_2349	GPRs	lys__L_c	2
PGI	Reactions	lys__L_c	4
lp_2502	GPRs	lys__L_c	3
PGM	Reactions	lys__L_c	4
lp_0597 or lp_3170	GPRs	lys__L_c	3
ABTA	Reactions	lys__L_c	2
lp_1721	GPRs	lys__L_c	1
ME2	Reactions	lys__L_c	3
lp_1105	GPRs	lys__L_c	3
PKETF	Reactions	lys__L_c	3
lp_2659 or lp_3551	GPRs	lys__L_c	3
DAPE	Reactions	lys__L_c	4
lp_2185	GPRs	lys__L_c	4
SUCDi	Reactions	lys__L_c	3
lp_1425 or lp_3125	GPRs	lys__L_c	1
ASPK	Reactions	lys__L_c	4
lp_0979	GPRs	lys__L_c	3
GLUDy	Reactions	lys__L_c	4
lp_1169	GPRs	lys__L_c	3
FBA	Reactions	lys__L_c	4
lp_0330	GPRs	lys__L_c	3
GLU5K	Reactions	lys__L_c	4
lp_0016	GPRs	lys__L_c	3
GAPDi_nadp	Reactions	lys__L_c	3
lp_0789	GPRs	lys__L_c	2
SSALy	Reactions	lys__L_c	4
lp_3092	GPRs	lys__L_c	4
CD6P	Reactions	lys__L_c	2
lp_1011 or lp_1329 or lp_1898	GPRs	lys__L_c	1
ASAD	Reactions	lys__L_c	4
lp_2570	GPRs	lys__L_c	3
ENO	Reactions	lys__L_c	4
lp_0792 or lp_1920	GPRs	lys__L_c	3
DHDPS	Reactions	lys__L_c	3
lp_2123	GPRs	lys__L_c	3
FUM	Reactions	lys__L_c	4
lp_1112	GPRs	lys__L_c	3
SERD_L	Reactions	gly_c	3
(lp_0505 and lp_0506) or lp_0505	GPRs	gly_c	3
GLUDy	Reactions	gly_c	4
lp_1169	GPRs	gly_c	3
THRA	Reactions	gly_c	1
lp_2375	GPRs	gly_c	1
GLYCL	Reactions	gly_c	3
lp_0305 or lp_2151 or lp_2353 or lp_2721	GPRs	gly_c	1
TRPS2_1	Reactions	gly_c	1
lp_1657 and lp_1658	GPRs	gly_c	1
GHMT2r	Reactions	gly_c	4
lp_2375	GPRs	gly_c	3
METGL	Reactions	gly_c	2
lp_0255	GPRs	gly_c	2
GLUDxi	Reactions	gly_c	1
lp_1169	GPRs	gly_c	1
FBA2	Reactions	ser__L_c	3
lp_0330	GPRs	ser__L_c	3
KHK	Reactions	ser__L_c	2
lp_0913	GPRs	ser__L_c	1
GLYALDDr	Reactions	ser__L_c	4
lp_0047	GPRs	ser__L_c	4
SPT_syn	Reactions	ser__L_c	1
No_gpr	GPRs	ser__L_c	0
GLYCL	Reactions	ser__L_c	3
lp_0305 or lp_2151 or lp_2353 or lp_2721	GPRs	ser__L_c	1
MTHFD	Reactions	ser__L_c	4
lp_1599	GPRs	ser__L_c	4
THRA	Reactions	ser__L_c	1
lp_2375	GPRs	ser__L_c	1
METGL	Reactions	ser__L_c	2
lp_0255	GPRs	ser__L_c	2
HPYRRy	Reactions	ser__L_c	2
lp_0785	GPRs	ser__L_c	2
MTHFC	Reactions	ser__L_c	4
lp_1599	GPRs	ser__L_c	4
FTHFLi	Reactions	ser__L_c	4
lp_1779	GPRs	ser__L_c	4
XYLI2	Reactions	ser__L_c	1
lp_2502	GPRs	ser__L_c	1
HPYRRx	Reactions	ser__L_c	4
lp_0785	GPRs	ser__L_c	3
OBTFL	Reactions	ser__L_c	4
lp_3313	GPRs	ser__L_c	4
TRPS2_1	Reactions	ser__L_c	1
lp_1657 and lp_1658	GPRs	ser__L_c	1
GHMT2r	Reactions	ser__L_c	4
lp_2375	GPRs	ser__L_c	3
No_r	Reactions	dttp_c	0
No_gpr	GPRs	dttp_c	0
No_r	Reactions	dgtp_c	0
No_gpr	GPRs	dgtp_c	0
No_r	Reactions	datp_c	0
No_gpr	GPRs	datp_c	0
No_r	Reactions	dctp_c	0
No_gpr	GPRs	dctp_c	0
HCYSMT2	Reactions	ala__L_c	3
lp_1298	GPRs	ala__L_c	3
VPAMTr	Reactions	ala__L_c	1
lp_3207	GPRs	ala__L_c	1
GLYCL	Reactions	ala__L_c	3
lp_0305 or lp_2151 or lp_2353 or lp_2721	GPRs	ala__L_c	1
CYSTL	Reactions	ala__L_c	3
lp_0255 or lp_2751 or lp_2888 or lp_3517	GPRs	ala__L_c	2
DSERDHr	Reactions	ala__L_c	1
lp_3096	GPRs	ala__L_c	1
THRA	Reactions	ala__L_c	1
lp_2375	GPRs	ala__L_c	1
SERD_L	Reactions	ala__L_c	3
(lp_0505 and lp_0506) or lp_0505	GPRs	ala__L_c	3
ALATA_L	Reactions	ala__L_c	1
lp_2683	GPRs	ala__L_c	1
CYSTS	Reactions	ala__L_c	3
lp_0256	GPRs	ala__L_c	2
SERD_D	Reactions	ala__L_c	4
lp_2776	GPRs	ala__L_c	4
TRPS2_1	Reactions	ala__L_c	1
lp_1657 and lp_1658	GPRs	ala__L_c	1
GHMT2r	Reactions	ala__L_c	4
lp_2375	GPRs	ala__L_c	3
LSERDHr	Reactions	ala__L_c	1
lp_3026 or lp_3096	GPRs	ala__L_c	1
AGTi	Reactions	ala__L_c	2
lp_1721	GPRs	ala__L_c	1
RHCYS	Reactions	cys__L_c	1
lp_0774	GPRs	cys__L_c	1
OXGDC	Reactions	cys__L_c	1
lp_0852 or lp_1005	GPRs	cys__L_c	1
SHSL2	Reactions	cys__L_c	2
lp_0255 or lp_2536 or lp_2634	GPRs	cys__L_c	1
CYSTL	Reactions	cys__L_c	3
lp_0255 or lp_2751 or lp_2888 or lp_3517	GPRs	cys__L_c	2
GLUDC	Reactions	cys__L_c	4
lp_3420	GPRs	cys__L_c	4
SSALx	Reactions	cys__L_c	4
lp_3092	GPRs	cys__L_c	4
SHL_c	Reactions	cys__L_c	2
lp_0256	GPRs	cys__L_c	2
THRA	Reactions	cys__L_c	1
lp_2375	GPRs	cys__L_c	1
SSCOARy	Reactions	cys__L_c	1
lp_0329	GPRs	cys__L_c	1
METB1	Reactions	cys__L_c	2
lp_0255	GPRs	cys__L_c	1
SHSL2r	Reactions	cys__L_c	2
lp_2634	GPRs	cys__L_c	2
GNMT	Reactions	cys__L_c	1
lp_1533	GPRs	cys__L_c	1
AKGDH	Reactions	cys__L_c	2
lp_2151	GPRs	cys__L_c	2
GLUDxi	Reactions	cys__L_c	1
lp_1169	GPRs	cys__L_c	1
HCYSMT2	Reactions	cys__L_c	3
lp_1298	GPRs	cys__L_c	3
CYSTGL	Reactions	cys__L_c	2
lp_0255	GPRs	cys__L_c	2
GLYCL	Reactions	cys__L_c	3
lp_0305 or lp_2151 or lp_2353 or lp_2721	GPRs	cys__L_c	1
METAT	Reactions	cys__L_c	4
lp_1301	GPRs	cys__L_c	4
ABTA	Reactions	cys__L_c	2
lp_1721	GPRs	cys__L_c	1
SERD_L	Reactions	cys__L_c	3
(lp_0505 and lp_0506) or lp_0505	GPRs	cys__L_c	3
GLUDy	Reactions	cys__L_c	4
lp_1169	GPRs	cys__L_c	3
ALATA_L	Reactions	cys__L_c	1
lp_2683	GPRs	cys__L_c	1
CYSTS	Reactions	cys__L_c	3
lp_0256	GPRs	cys__L_c	2
AHCi	Reactions	cys__L_c	2
lp_1659	GPRs	cys__L_c	1
SSALy	Reactions	cys__L_c	4
lp_3092	GPRs	cys__L_c	4
AHCYSNS	Reactions	cys__L_c	4
lp_2181	GPRs	cys__L_c	4
TRPS2_1	Reactions	cys__L_c	1
lp_1657 and lp_1658	GPRs	cys__L_c	1
RHCCE	Reactions	cys__L_c	4
lp_0774	GPRs	cys__L_c	4
SHSL1	Reactions	cys__L_c	3
lp_2634	GPRs	cys__L_c	3
GHMT2r	Reactions	cys__L_c	4
lp_2375	GPRs	cys__L_c	3
No_r	Reactions	pheme_c	0
No_gpr	GPRs	pheme_c	0
No_r	Reactions	adocbl_c	0
No_gpr	GPRs	adocbl_c	0
HSDy	Reactions	spmd_c	4
lp_0571 or lp_2535	GPRs	spmd_c	3
THRA	Reactions	spmd_c	1
lp_2375	GPRs	spmd_c	1
PC	Reactions	spmd_c	3
lp_2136	GPRs	spmd_c	3
METGL	Reactions	spmd_c	2
lp_0255	GPRs	spmd_c	2
ORNTA	Reactions	spmd_c	2
lp_1721	GPRs	spmd_c	1
G5SD	Reactions	spmd_c	4
lp_0017	GPRs	spmd_c	3
METB1	Reactions	spmd_c	2
lp_0255	GPRs	spmd_c	1
GLUDxi	Reactions	spmd_c	1
lp_1169	GPRs	spmd_c	1
GLYAMDTRc	Reactions	spmd_c	1
lp_2600 or lp_3539 or lp_3617	GPRs	spmd_c	1
CSPMDDC	Reactions	spmd_c	1
No_gpr	GPRs	spmd_c	0
CSPMDDH	Reactions	spmd_c	1
No_gpr	GPRs	spmd_c	0
HCYSMT2	Reactions	spmd_c	3
lp_1298	GPRs	spmd_c	3
THRS	Reactions	spmd_c	4
lp_2758	GPRs	spmd_c	3
ASPTA	Reactions	spmd_c	4
lp_1739	GPRs	spmd_c	3
GLYCL	Reactions	spmd_c	3
lp_0305 or lp_2151 or lp_2353 or lp_2721	GPRs	spmd_c	1
HSERTA	Reactions	spmd_c	3
lp_0529 or lp_2536 or lp_2537	GPRs	spmd_c	1
SERD_L	Reactions	spmd_c	3
(lp_0505 and lp_0506) or lp_0505	GPRs	spmd_c	3
ASPK	Reactions	spmd_c	4
lp_0979	GPRs	spmd_c	3
GLUDy	Reactions	spmd_c	4
lp_1169	GPRs	spmd_c	3
HSDxi	Reactions	spmd_c	3
lp_0571 or lp_2535	GPRs	spmd_c	2
HSK	Reactions	spmd_c	4
lp_0572	GPRs	spmd_c	3
GLU5K	Reactions	spmd_c	4
lp_0016	GPRs	spmd_c	3
CYSTS	Reactions	spmd_c	3
lp_0256	GPRs	spmd_c	2
ASAD	Reactions	spmd_c	4
lp_2570	GPRs	spmd_c	3
TRPS2_1	Reactions	spmd_c	1
lp_1657 and lp_1658	GPRs	spmd_c	1
GHMT2r	Reactions	spmd_c	4
lp_2375	GPRs	spmd_c	3
ORNDC	Reactions	spmd_c	2
lp_1713	GPRs	spmd_c	1
OXGDC	Reactions	sheme_c	1
lp_0852 or lp_1005	GPRs	sheme_c	1
GLUDC	Reactions	sheme_c	4
lp_3420	GPRs	sheme_c	4
SHCHD2	Reactions	sheme_c	1
No_gpr	GPRs	sheme_c	0
THRA	Reactions	sheme_c	1
lp_2375	GPRs	sheme_c	1
SHCHF2	Reactions	sheme_c	1
No_gpr	GPRs	sheme_c	0
PPBNGS	Reactions	sheme_c	1
No_gpr	GPRs	sheme_c	0
ORNTA	Reactions	sheme_c	2
lp_1721	GPRs	sheme_c	1
HMBS	Reactions	sheme_c	1
No_gpr	GPRs	sheme_c	0
ALAS	Reactions	sheme_c	1
No_gpr	GPRs	sheme_c	0
3A2OA	Reactions	sheme_c	1
lp_1721	GPRs	sheme_c	1
G5SD	Reactions	sheme_c	4
lp_0017	GPRs	sheme_c	3
SSCOARy	Reactions	sheme_c	1
lp_0329	GPRs	sheme_c	1
SHCHF	Reactions	sheme_c	1
No_gpr	GPRs	sheme_c	0
SHCHD3	Reactions	sheme_c	1
No_gpr	GPRs	sheme_c	0
AKGDH	Reactions	sheme_c	2
lp_2151	GPRs	sheme_c	2
GLUDxi	Reactions	sheme_c	1
lp_1169	GPRs	sheme_c	1
GLYCL	Reactions	sheme_c	3
lp_0305 or lp_2151 or lp_2353 or lp_2721	GPRs	sheme_c	1
METAT	Reactions	sheme_c	4
lp_1301	GPRs	sheme_c	4
ABTA	Reactions	sheme_c	2
lp_1721	GPRs	sheme_c	1
SERD_L	Reactions	sheme_c	3
(lp_0505 and lp_0506) or lp_0505	GPRs	sheme_c	3
GLUDy	Reactions	sheme_c	4
lp_1169	GPRs	sheme_c	3
ALATA_L	Reactions	sheme_c	1
lp_2683	GPRs	sheme_c	1
GLU5K	Reactions	sheme_c	4
lp_0016	GPRs	sheme_c	3
MSADC	Reactions	sheme_c	1
No_gpr	GPRs	sheme_c	0
TRPS2_1	Reactions	sheme_c	1
lp_1657 and lp_1658	GPRs	sheme_c	1
GHMT2r	Reactions	sheme_c	4
lp_2375	GPRs	sheme_c	3
UPP3S	Reactions	sheme_c	1
No_gpr	GPRs	sheme_c	0
UPP3MT	Reactions	sheme_c	2
No_gpr	GPRs	sheme_c	0
PYK3	Reactions	pe180_c	1
lp_1897	GPRs	pe180_c	1
PYK4	Reactions	pe180_c	1
lp_1897	GPRs	pe180_c	1
G6PI3	Reactions	pe180_c	4
lp_2502	GPRs	pe180_c	4
PLIPA1E180	Reactions	pe180_c	1
No_gpr	GPRs	pe180_c	0
FRUpts	Reactions	pe180_c	4
lp_1274 or lp_2097 or lp_3518	GPRs	pe180_c	4
TRIOK	Reactions	pe180_c	2
lp_0166 or lp_0168 or lp_2272 or lp_3266	GPRs	pe180_c	1
GalMr_2	Reactions	pe180_c	1
lp_1843	GPRs	pe180_c	1
INSCR	Reactions	pe180_c	1
lp_3607	GPRs	pe180_c	1
ACPCS	Reactions	pe180_c	1
lp_2751 or lp_2888 or lp_3517	GPRs	pe180_c	1
DHAPT	Reactions	pe180_c	3
lp_0168 or lp_0169 or lp_0170	GPRs	pe180_c	3
PFK_adp	Reactions	pe180_c	1
lp_0500 or lp_2251 or lp_3660	GPRs	pe180_c	1
SBTR	Reactions	pe180_c	1
lp_0221 or lp_2803 or lp_3403	GPRs	pe180_c	1
PYK	Reactions	pe180_c	4
lp_1897	GPRs	pe180_c	3
ALKP	Reactions	pe180_c	1
lp_2232 or lp_3078	GPRs	pe180_c	1
FRUt2	Reactions	pe180_c	1
lp_3557	GPRs	pe180_c	1
GLYCDx	Reactions	pe180_c	1
No_gpr	GPRs	pe180_c	0
KAS13	Reactions	pe180_c	2
(lp_1671 and lp_1675 and lp_3033) or (lp_1675 and lp_1677 and lp_3033)	GPRs	pe180_c	1
ALCD19	Reactions	pe180_c	4
lp_3662	GPRs	pe180_c	4
LSERDHr	Reactions	pe180_c	1
lp_3026 or lp_3096	GPRs	pe180_c	1
ALCD19y	Reactions	pe180_c	2
lp_0221 or lp_2803 or lp_2890 or lp_3318 or lp_3403 or lp_3662	GPRs	pe180_c	1
HEX1	Reactions	pe180_c	4
lp_1573	GPRs	pe180_c	4
FBA2	Reactions	pe180_c	3
lp_0330	GPRs	pe180_c	3
PFK	Reactions	pe180_c	4
lp_1898	GPRs	pe180_c	3
FRUt1r	Reactions	pe180_c	1
No_gpr	GPRs	pe180_c	0
GLYCL	Reactions	pe180_c	3
lp_0305 or lp_2151 or lp_2353 or lp_2721	GPRs	pe180_c	1
PGI	Reactions	pe180_c	4
lp_2502	GPRs	pe180_c	3
GLYK	Reactions	pe180_c	4
lp_0370 or lp_0834	GPRs	pe180_c	4
PKETF	Reactions	pe180_c	3
lp_2659 or lp_3551	GPRs	pe180_c	3
MI1PP	Reactions	pe180_c	3
lp_2147	GPRs	pe180_c	3
ACCOAC	Reactions	pe180_c	2
(lp_0591 and lp_1678) or (lp_1678 and lp_1679) or (lp_1679 and lp_1680) or lp_0590 or lp_0591 or lp_1678 or lp_1679	GPRs	pe180_c	2
FBA	Reactions	pe180_c	4
lp_0330	GPRs	pe180_c	3
SBTD_D2	Reactions	pe180_c	2
lp_3545	GPRs	pe180_c	2
CYSTS	Reactions	pe180_c	3
lp_0256	GPRs	pe180_c	2
SERD_D	Reactions	pe180_c	4
lp_2776	GPRs	pe180_c	4
PPS	Reactions	pe180_c	4
lp_1912	GPRs	pe180_c	4
GPDDA2	Reactions	pe180_c	3
lp_1578 or lp_2582	GPRs	pe180_c	3
CD6P	Reactions	pe180_c	2
lp_1011 or lp_1329 or lp_1898	GPRs	pe180_c	1
AHCi	Reactions	pe180_c	2
lp_1659	GPRs	pe180_c	1
ACALD	Reactions	pe180_c	4
lp_3662	GPRs	pe180_c	4
AHCYSNS	Reactions	pe180_c	4
lp_2181	GPRs	pe180_c	4
FRUK	Reactions	pe180_c	4
lp_2096	GPRs	pe180_c	4
DGAK	Reactions	pe180_c	1
lp_3501	GPRs	pe180_c	1
ADD	Reactions	pe180_c	4
lp_3334	GPRs	pe180_c	4
ORNDC	Reactions	pe180_c	2
lp_1713	GPRs	pe180_c	1
PFK_ppi	Reactions	pe180_c	1
lp_1898	GPRs	pe180_c	1
KHK	Reactions	pe180_c	2
lp_0913	GPRs	pe180_c	1
r0191	Reactions	pe180_c	2
lp_1011 or lp_1329 or lp_1898	GPRs	pe180_c	1
HSPMS	Reactions	pe180_c	1
lp_2634	GPRs	pe180_c	1
MTAN	Reactions	pe180_c	3
lp_2181	GPRs	pe180_c	3
PYK2	Reactions	pe180_c	1
lp_1897	GPRs	pe180_c	1
TALA	Reactions	pe180_c	4
lp_3539	GPRs	pe180_c	3
MI1PS	Reactions	pe180_c	1
No_gpr	GPRs	pe180_c	0
TPI	Reactions	pe180_c	4
lp_0791	GPRs	pe180_c	3
CYSTL	Reactions	pe180_c	3
lp_0255 or lp_2751 or lp_2888 or lp_3517	GPRs	pe180_c	2
PFL	Reactions	pe180_c	4
lp_3313	GPRs	pe180_c	4
LPLIPAL2E180	Reactions	pe180_c	2
lp_1347 or lp_2953	GPRs	pe180_c	2
DSERDHr	Reactions	pe180_c	1
lp_3096	GPRs	pe180_c	1
THRA	Reactions	pe180_c	1
lp_2375	GPRs	pe180_c	1
METGL	Reactions	pe180_c	2
lp_0255	GPRs	pe180_c	2
HPYRRy	Reactions	pe180_c	2
lp_0785	GPRs	pe180_c	2
PTAr	Reactions	pe180_c	4
lp_0807	GPRs	pe180_c	4
PGI1c	Reactions	pe180_c	1
lp_2502	GPRs	pe180_c	1
FBP	Reactions	pe180_c	3
lp_0475 or lp_2563	GPRs	pe180_c	1
GLUKA_1	Reactions	pe180_c	1
lp_3567	GPRs	pe180_c	1
XYLI2	Reactions	pe180_c	1
lp_2502	GPRs	pe180_c	1
ETHAAL	Reactions	pe180_c	1
lp_3269	GPRs	pe180_c	1
HEX7	Reactions	pe180_c	4
lp_0184	GPRs	pe180_c	3
INOSR	Reactions	pe180_c	1
lp_3606 or lp_3612	GPRs	pe180_c	1
G3PD2	Reactions	pe180_c	4
lp_0756	GPRs	pe180_c	4
GNMT	Reactions	pe180_c	1
lp_1533	GPRs	pe180_c	1
GLUDxi	Reactions	pe180_c	1
lp_1169	GPRs	pe180_c	1
GLYAMDTRc	Reactions	pe180_c	1
lp_2600 or lp_3539 or lp_3617	GPRs	pe180_c	1
INS2D	Reactions	pe180_c	3
lp_3605	GPRs	pe180_c	2
HCYSMT2	Reactions	pe180_c	3
lp_1298	GPRs	pe180_c	3
2AGPEAT180	Reactions	pe180_c	1
No_gpr	GPRs	pe180_c	0
GLYALDDr	Reactions	pe180_c	4
lp_0047	GPRs	pe180_c	4
CYSTGL	Reactions	pe180_c	2
lp_0255	GPRs	pe180_c	2
F6PP	Reactions	pe180_c	1
lp_0026 or lp_0475 or lp_0824 or lp_2913 or lp_3078	GPRs	pe180_c	1
SPT_syn	Reactions	pe180_c	1
No_gpr	GPRs	pe180_c	0
PDH	Reactions	pe180_c	2
(lp_2153 and lp_2154) or lp_2151 or lp_2152 or lp_2153	GPRs	pe180_c	2
METAT	Reactions	pe180_c	4
lp_1301	GPRs	pe180_c	4
G3PD1ir	Reactions	pe180_c	4
lp_0756	GPRs	pe180_c	4
GalMr	Reactions	pe180_c	1
lp_0826	GPRs	pe180_c	1
SERD_L	Reactions	pe180_c	3
(lp_0505 and lp_0506) or lp_0505	GPRs	pe180_c	3
GLUDy	Reactions	pe180_c	4
lp_1169	GPRs	pe180_c	3
GLUK_syn	Reactions	pe180_c	3
lp_1573	GPRs	pe180_c	3
ADA	Reactions	pe180_c	1
lp_0696	GPRs	pe180_c	1
GALM1	Reactions	pe180_c	4
lp_0826 or lp_3487	GPRs	pe180_c	3
HPYRRx	Reactions	pe180_c	4
lp_0785	GPRs	pe180_c	3
TRPS2_1	Reactions	pe180_c	1
lp_1657 and lp_1658	GPRs	pe180_c	1
GHMT2r	Reactions	pe180_c	4
lp_2375	GPRs	pe180_c	3
G6PI	Reactions	pe180_c	4
lp_2502	GPRs	pe180_c	4
HCYSMT2	Reactions	gthrd_c	3
lp_1298	GPRs	gthrd_c	3
CYSTGL	Reactions	gthrd_c	2
lp_0255	GPRs	gthrd_c	2
GLYCL	Reactions	gthrd_c	3
lp_0305 or lp_2151 or lp_2353 or lp_2721	GPRs	gthrd_c	1
CYSTL	Reactions	gthrd_c	3
lp_0255 or lp_2751 or lp_2888 or lp_3517	GPRs	gthrd_c	2
METAT	Reactions	gthrd_c	4
lp_1301	GPRs	gthrd_c	4
THRA	Reactions	gthrd_c	1
lp_2375	GPRs	gthrd_c	1
SERD_L	Reactions	gthrd_c	3
(lp_0505 and lp_0506) or lp_0505	GPRs	gthrd_c	3
METGL	Reactions	gthrd_c	2
lp_0255	GPRs	gthrd_c	2
GLUCYS	Reactions	gthrd_c	3
lp_2336	GPRs	gthrd_c	3
GTHS	Reactions	gthrd_c	3
lp_2336	GPRs	gthrd_c	3
GLUDy	Reactions	gthrd_c	4
lp_1169	GPRs	gthrd_c	3
CYSTS	Reactions	gthrd_c	3
lp_0256	GPRs	gthrd_c	2
AHCi	Reactions	gthrd_c	2
lp_1659	GPRs	gthrd_c	1
TRPAS1	Reactions	gthrd_c	2
lp_0255	GPRs	gthrd_c	2
METB1	Reactions	gthrd_c	2
lp_0255	GPRs	gthrd_c	1
TRPS2_1	Reactions	gthrd_c	1
lp_1657 and lp_1658	GPRs	gthrd_c	1
GNMT	Reactions	gthrd_c	1
lp_1533	GPRs	gthrd_c	1
GHMT2r	Reactions	gthrd_c	4
lp_2375	GPRs	gthrd_c	3
CYSDS	Reactions	gthrd_c	2
lp_0255	GPRs	gthrd_c	2
GLUDxi	Reactions	gthrd_c	1
lp_1169	GPRs	gthrd_c	1
G6PI3	Reactions	pg180_c	4
lp_2502	GPRs	pg180_c	4
PC	Reactions	pg180_c	3
lp_2136	GPRs	pg180_c	3
TRIOK	Reactions	pg180_c	2
lp_0166 or lp_0168 or lp_2272 or lp_3266	GPRs	pg180_c	1
GalMr_2	Reactions	pg180_c	1
lp_1843	GPRs	pg180_c	1
SBTR	Reactions	pg180_c	1
lp_0221 or lp_2803 or lp_3403	GPRs	pg180_c	1
PFK_adp	Reactions	pg180_c	1
lp_0500 or lp_2251 or lp_3660	GPRs	pg180_c	1
ALKP	Reactions	pg180_c	1
lp_2232 or lp_3078	GPRs	pg180_c	1
GLYCDx	Reactions	pg180_c	1
No_gpr	GPRs	pg180_c	0
ALCD19	Reactions	pg180_c	4
lp_3662	GPRs	pg180_c	4
KAS13	Reactions	pg180_c	2
(lp_1671 and lp_1675 and lp_3033) or (lp_1675 and lp_1677 and lp_3033)	GPRs	pg180_c	1
LSERDHr	Reactions	pg180_c	1
lp_3026 or lp_3096	GPRs	pg180_c	1
ALCD19y	Reactions	pg180_c	2
lp_0221 or lp_2803 or lp_2890 or lp_3318 or lp_3403 or lp_3662	GPRs	pg180_c	1
HEX1	Reactions	pg180_c	4
lp_1573	GPRs	pg180_c	4
FBA2	Reactions	pg180_c	3
lp_0330	GPRs	pg180_c	3
PFK	Reactions	pg180_c	4
lp_1898	GPRs	pg180_c	3
GLYCL	Reactions	pg180_c	3
lp_0305 or lp_2151 or lp_2353 or lp_2721	GPRs	pg180_c	1
GLYK	Reactions	pg180_c	4
lp_0370 or lp_0834	GPRs	pg180_c	4
PGI	Reactions	pg180_c	4
lp_2502	GPRs	pg180_c	3
PKETF	Reactions	pg180_c	3
lp_2659 or lp_3551	GPRs	pg180_c	3
ACCOAC	Reactions	pg180_c	2
(lp_0591 and lp_1678) or (lp_1678 and lp_1679) or (lp_1679 and lp_1680) or lp_0590 or lp_0591 or lp_1678 or lp_1679	GPRs	pg180_c	2
FBA	Reactions	pg180_c	4
lp_0330	GPRs	pg180_c	3
SBTD_D2	Reactions	pg180_c	2
lp_3545	GPRs	pg180_c	2
CYSTS	Reactions	pg180_c	3
lp_0256	GPRs	pg180_c	2
SERD_D	Reactions	pg180_c	4
lp_2776	GPRs	pg180_c	4
CD6P	Reactions	pg180_c	2
lp_1011 or lp_1329 or lp_1898	GPRs	pg180_c	1
ACALD	Reactions	pg180_c	4
lp_3662	GPRs	pg180_c	4
FRUK	Reactions	pg180_c	4
lp_2096	GPRs	pg180_c	4
DGAK	Reactions	pg180_c	1
lp_3501	GPRs	pg180_c	1
PFK_ppi	Reactions	pg180_c	1
lp_1898	GPRs	pg180_c	1
KHK	Reactions	pg180_c	2
lp_0913	GPRs	pg180_c	1
r0191	Reactions	pg180_c	2
lp_1011 or lp_1329 or lp_1898	GPRs	pg180_c	1
TPI	Reactions	pg180_c	4
lp_0791	GPRs	pg180_c	3
CYSTL	Reactions	pg180_c	3
lp_0255 or lp_2751 or lp_2888 or lp_3517	GPRs	pg180_c	2
PFL	Reactions	pg180_c	4
lp_3313	GPRs	pg180_c	4
DSERDHr	Reactions	pg180_c	1
lp_3096	GPRs	pg180_c	1
THRA	Reactions	pg180_c	1
lp_2375	GPRs	pg180_c	1
PTAr	Reactions	pg180_c	4
lp_0807	GPRs	pg180_c	4
PGI1c	Reactions	pg180_c	1
lp_2502	GPRs	pg180_c	1
DHAK	Reactions	pg180_c	2
lp_1103	GPRs	pg180_c	1
FBP	Reactions	pg180_c	3
lp_0475 or lp_2563	GPRs	pg180_c	1
2AGPGAT180	Reactions	pg180_c	1
No_gpr	GPRs	pg180_c	0
GLUKA_1	Reactions	pg180_c	1
lp_3567	GPRs	pg180_c	1
CITL	Reactions	pg180_c	3
lp_1107 or lp_1108 or lp_1109	GPRs	pg180_c	3
XYLI2	Reactions	pg180_c	1
lp_2502	GPRs	pg180_c	1
HEX7	Reactions	pg180_c	4
lp_0184	GPRs	pg180_c	3
G3PD2	Reactions	pg180_c	4
lp_0756	GPRs	pg180_c	4
CS	Reactions	pg180_c	1
lp_0609	GPRs	pg180_c	1
HCYSMT2	Reactions	pg180_c	3
lp_1298	GPRs	pg180_c	3
G3PT	Reactions	pg180_c	1
lp_0824 or lp_2913	GPRs	pg180_c	1
F6PP	Reactions	pg180_c	1
lp_0026 or lp_0475 or lp_0824 or lp_2913 or lp_3078	GPRs	pg180_c	1
PDH	Reactions	pg180_c	2
(lp_2153 and lp_2154) or lp_2151 or lp_2152 or lp_2153	GPRs	pg180_c	2
G3PD1ir	Reactions	pg180_c	4
lp_0756	GPRs	pg180_c	4
GalMr	Reactions	pg180_c	1
lp_0826	GPRs	pg180_c	1
SERD_L	Reactions	pg180_c	3
(lp_0505 and lp_0506) or lp_0505	GPRs	pg180_c	3
GAPP	Reactions	pg180_c	1
lp_3078	GPRs	pg180_c	1
LPLIPAL2G180	Reactions	pg180_c	2
lp_1347 or lp_2953	GPRs	pg180_c	2
GLUK_syn	Reactions	pg180_c	3
lp_1573	GPRs	pg180_c	3
GALM1	Reactions	pg180_c	4
lp_0826 or lp_3487	GPRs	pg180_c	3
GPDDA4	Reactions	pg180_c	3
lp_1578 or lp_2582	GPRs	pg180_c	3
TRPS2_1	Reactions	pg180_c	1
lp_1657 and lp_1658	GPRs	pg180_c	1
GHMT2r	Reactions	pg180_c	4
lp_2375	GPRs	pg180_c	3
G6PI	Reactions	pg180_c	4
lp_2502	GPRs	pg180_c	4

## Sheet: EC_confidence_bc_figS3b
ID	Reactions/GPRs	Metabolite synthesis	Confidence
No_r	Reactions	zn2_c	0
No_gpr	GPRs	zn2_c	0
No_r	Reactions	so4_c	0
No_gpr	GPRs	so4_c	0
No_r	Reactions	mn2_c	0
No_gpr	GPRs	mn2_c	0
No_r	Reactions	mg2_c	0
No_gpr	GPRs	mg2_c	0
No_r	Reactions	k_c	0
No_gpr	GPRs	k_c	0
No_r	Reactions	h2o_c	0
No_gpr	GPRs	h2o_c	0
No_r	Reactions	fe3_c	0
No_gpr	GPRs	fe3_c	0
No_r	Reactions	fe2_c	0
No_gpr	GPRs	fe2_c	0
No_r	Reactions	cu2_c	0
No_gpr	GPRs	cu2_c	0
No_r	Reactions	cobalt2_c	0
No_gpr	GPRs	cobalt2_c	0
No_r	Reactions	ca2_c	0
No_gpr	GPRs	ca2_c	0
No_r	Reactions	cl_c	0
No_gpr	GPRs	cl_c	0
No_r	Reactions	mql8_c	0
No_gpr	GPRs	mql8_c	0
No_r	Reactions	utp_c	0
No_gpr	GPRs	utp_c	0
No_r	Reactions	thf_c	0
No_gpr	GPRs	thf_c	0
No_r	Reactions	q8_c	0
No_gpr	GPRs	q8_c	0
No_r	Reactions	nadp_c	0
No_gpr	GPRs	nadp_c	0
No_r	Reactions	nad_c	0
No_gpr	GPRs	nad_c	0
No_r	Reactions	mqn8_c	0
No_gpr	GPRs	mqn8_c	0
No_r	Reactions	gtp_c	0
No_gpr	GPRs	gtp_c	0
No_r	Reactions	fad_c	0
No_gpr	GPRs	fad_c	0
No_r	Reactions	ctp_c	0
No_gpr	GPRs	ctp_c	0
No_r	Reactions	coa_c	0
No_gpr	GPRs	coa_c	0
No_r	Reactions	ACP_c	0
No_gpr	GPRs	ACP_c	0
No_r	Reactions	atp_c	0
No_gpr	GPRs	atp_c	0
No_r	Reactions	kdo2lipid4_p	0
No_gpr	GPRs	kdo2lipid4_p	0
No_r	Reactions	murein5px4p_p	0
No_gpr	GPRs	murein5px4p_p	0
KHK	Reactions	pe160_p	2
b3974	GPRs	pe160_p	1
PSD160	Reactions	pe160_p	4
b4160	GPRs	pe160_p	4
LDH_D	Reactions	pe160_p	4
b1380	GPRs	pe160_p	4
TPI	Reactions	pe160_p	4
b3919	GPRs	pe160_p	4
ACPPAT160	Reactions	pe160_p	1
b1090 and b1094	GPRs	pe160_p	1
GHMT2r	Reactions	pe160_p	4
b2551	GPRs	pe160_p	4
MGSA	Reactions	pe160_p	3
b0963	GPRs	pe160_p	3
PFL	Reactions	pe160_p	4
b3114	GPRs	pe160_p	4
EDD	Reactions	pe160_p	4
b1851	GPRs	pe160_p	4
PANO	Reactions	pe160_p	1
b0312 or b1300 or b1385 or b1415 or b1444 or b1525 or b2661 or b3588	GPRs	pe160_p	1
PSSA160	Reactions	pe160_p	4
b2585	GPRs	pe160_p	4
MTHFC	Reactions	pe160_p	4
b0529	GPRs	pe160_p	4
G3PAT160_1	Reactions	pe160_p	2
b4041	GPRs	pe160_p	2
FTHFLi	Reactions	pe160_p	1
No_gpr	GPRs	pe160_p	0
APG3PAT160	Reactions	pe160_p	1
b3059	GPRs	pe160_p	1
XYLI2	Reactions	pe160_p	4
b3565	GPRs	pe160_p	4
SBTR	Reactions	pe160_p	1
b1781 or b3012	GPRs	pe160_p	1
EDA	Reactions	pe160_p	4
b1850	GPRs	pe160_p	3
G3PD2	Reactions	pe160_p	4
b3608	GPRs	pe160_p	4
ALCD19	Reactions	pe160_p	4
b1241 or b1478	GPRs	pe160_p	4
FACOAL160	Reactions	pe160_p	3
b1805	GPRs	pe160_p	3
ALCD19y	Reactions	pe160_p	2
b0325 or b0419 or b1647 or b1781 or b3012	GPRs	pe160_p	1
FBA2	Reactions	pe160_p	3
b2925	GPRs	pe160_p	2
AGPAT160	Reactions	pe160_p	2
b3018	GPRs	pe160_p	2
HEX1	Reactions	pe160_p	4
b2388	GPRs	pe160_p	3
DASYN160	Reactions	pe160_p	4
b0175	GPRs	pe160_p	4
PGL	Reactions	pe160_p	4
b0767	GPRs	pe160_p	4
GLYCL	Reactions	pe160_p	3
b0116 or b2903 or b2905	GPRs	pe160_p	2
GLYK	Reactions	pe160_p	4
b3926	GPRs	pe160_p	4
G3PD	Reactions	pe160_p	2
b2241 or b2242 or b3426	GPRs	pe160_p	2
PDH	Reactions	pe160_p	2
b0114 or b0115 or b0116	GPRs	pe160_p	2
AGPATCOA_PALM_PALM_c	Reactions	pe160_p	2
b3018	GPRs	pe160_p	2
G3PD1ir	Reactions	pe160_p	3
b3608	GPRs	pe160_p	3
KAS8	Reactions	pe160_p	1
b2426	GPRs	pe160_p	1
MTHFD	Reactions	pe160_p	4
b0529	GPRs	pe160_p	4
G6PDH2r	Reactions	pe160_p	4
b1852	GPRs	pe160_p	4
GLYOX3	Reactions	pe160_p	1
b1967	GPRs	pe160_p	1
ACCOAC	Reactions	pe160_p	2
(b0185 and b2316) or (b0185 and b3256)	GPRs	pe160_p	2
FBA	Reactions	pe160_p	4
b2097	GPRs	pe160_p	4
SBTD_D2	Reactions	pe160_p	2
b1774	GPRs	pe160_p	2
LDH_D2	Reactions	pe160_p	3
b2133	GPRs	pe160_p	3
FRUK	Reactions	pe160_p	4
b2168	GPRs	pe160_p	4
AACPS3	Reactions	pe160_p	1
(b1094 and b2836) or b1094	GPRs	pe160_p	1
PE160abcpp	Reactions	pe160_p	1
b0448 or b0914	GPRs	pe160_p	1
G3PAT160	Reactions	pe160_p	2
b4041	GPRs	pe160_p	2
DASYN140	Reactions	pe161_p	4
b0175	GPRs	pe161_p	4
AGPATCOA_MYRS_MYRS_c	Reactions	pe161_p	2
b3018	GPRs	pe161_p	2
LDH_D	Reactions	pe161_p	4
b1380	GPRs	pe161_p	4
PLIPA1E160	Reactions	pe161_p	1
b3821	GPRs	pe161_p	1
G3PAT160_1	Reactions	pe161_p	2
b4041	GPRs	pe161_p	2
FTHFLi	Reactions	pe161_p	1
No_gpr	GPRs	pe161_p	0
TDACPT	Reactions	pe161_p	2
b1092	GPRs	pe161_p	2
2AGPEAT161	Reactions	pe161_p	1
b2836	GPRs	pe161_p	1
G3PAT140	Reactions	pe161_p	3
b4041	GPRs	pe161_p	3
SBTR	Reactions	pe161_p	1
b1781 or b3012	GPRs	pe161_p	1
ALCD19	Reactions	pe161_p	4
b1241 or b1478	GPRs	pe161_p	4
FACOAL160	Reactions	pe161_p	3
b1805	GPRs	pe161_p	3
ALCD19y	Reactions	pe161_p	2
b0325 or b0419 or b1647 or b1781 or b3012	GPRs	pe161_p	1
FBA2	Reactions	pe161_p	3
b2925	GPRs	pe161_p	2
AGPAT160	Reactions	pe161_p	2
b3018	GPRs	pe161_p	2
HEX1	Reactions	pe161_p	4
b2388	GPRs	pe161_p	3
DASYN160	Reactions	pe161_p	4
b0175	GPRs	pe161_p	4
PGL	Reactions	pe161_p	4
b0767	GPRs	pe161_p	4
GLYCL	Reactions	pe161_p	3
b0116 or b2903 or b2905	GPRs	pe161_p	2
G3PD	Reactions	pe161_p	2
b2241 or b2242 or b3426	GPRs	pe161_p	2
GLYK	Reactions	pe161_p	4
b3926	GPRs	pe161_p	4
KAS8	Reactions	pe161_p	1
b2426	GPRs	pe161_p	1
LPLIPAL2E160	Reactions	pe161_p	4
b3825	GPRs	pe161_p	3
LPLIPAL2E161	Reactions	pe161_p	4
b3825	GPRs	pe161_p	3
G6PDH2r	Reactions	pe161_p	4
b1852	GPRs	pe161_p	4
ACCOAC	Reactions	pe161_p	2
(b0185 and b2316) or (b0185 and b3256)	GPRs	pe161_p	2
FBA	Reactions	pe161_p	4
b2097	GPRs	pe161_p	4
SBTD_D2	Reactions	pe161_p	2
b1774	GPRs	pe161_p	2
LDH_D2	Reactions	pe161_p	3
b2133	GPRs	pe161_p	3
G3PAT140_c	Reactions	pe161_p	3
b4041	GPRs	pe161_p	3
FRUK	Reactions	pe161_p	4
b2168	GPRs	pe161_p	4
AACPS3	Reactions	pe161_p	1
(b1094 and b2836) or b1094	GPRs	pe161_p	1
GLYOX3	Reactions	pe161_p	1
b1967	GPRs	pe161_p	1
PLA2PE_MYRS_MYRS_c	Reactions	pe161_p	1
b3821	GPRs	pe161_p	1
PSSA140	Reactions	pe161_p	3
b2585	GPRs	pe161_p	3
FACOAL140	Reactions	pe161_p	3
b1805	GPRs	pe161_p	3
KHK	Reactions	pe161_p	2
b3974	GPRs	pe161_p	1
KAS2	Reactions	pe161_p	1
b2426	GPRs	pe161_p	1
PSD160	Reactions	pe161_p	4
b4160	GPRs	pe161_p	4
TPI	Reactions	pe161_p	4
b3919	GPRs	pe161_p	4
AGPAT140	Reactions	pe161_p	2
b3018	GPRs	pe161_p	2
ACPPAT160	Reactions	pe161_p	1
b1090 and b1094	GPRs	pe161_p	1
MGSA	Reactions	pe161_p	3
b0963	GPRs	pe161_p	3
PFL	Reactions	pe161_p	4
b3114	GPRs	pe161_p	4
EDD	Reactions	pe161_p	4
b1851	GPRs	pe161_p	4
PANO	Reactions	pe161_p	1
b0312 or b1300 or b1385 or b1415 or b1444 or b1525 or b2661 or b3588	GPRs	pe161_p	1
PSSA160	Reactions	pe161_p	4
b2585	GPRs	pe161_p	4
PLA2PE_PALM_PALM_c	Reactions	pe161_p	1
b3821	GPRs	pe161_p	1
PE161abcpp	Reactions	pe161_p	1
b0448 or b0914	GPRs	pe161_p	1
MTHFC	Reactions	pe161_p	4
b0529	GPRs	pe161_p	4
APG3PAT160	Reactions	pe161_p	1
b3059	GPRs	pe161_p	1
XYLI2	Reactions	pe161_p	4
b3565	GPRs	pe161_p	4
EDA	Reactions	pe161_p	4
b1850	GPRs	pe161_p	3
G3PD2	Reactions	pe161_p	4
b3608	GPRs	pe161_p	4
PSD140	Reactions	pe161_p	3
b4160	GPRs	pe161_p	3
AACPS1	Reactions	pe161_p	2
b2836	GPRs	pe161_p	2
PDH	Reactions	pe161_p	2
b0114 or b0115 or b0116	GPRs	pe161_p	2
AGPATCOA_PALM_PALM_c	Reactions	pe161_p	2
b3018	GPRs	pe161_p	2
G3PD1ir	Reactions	pe161_p	3
b3608	GPRs	pe161_p	3
MTHFD	Reactions	pe161_p	4
b0529	GPRs	pe161_p	4
LPEH140_sn1_c	Reactions	pe161_p	3
b3825	GPRs	pe161_p	2
GHMT2r	Reactions	pe161_p	4
b2551	GPRs	pe161_p	4
G3PAT160	Reactions	pe161_p	2
b4041	GPRs	pe161_p	2
KAS7	Reactions	pe161_p	1
b2426	GPRs	pe161_p	1
LPEH160_sn1_c	Reactions	pe161_p	3
b3825	GPRs	pe161_p	2
DMPPS	Reactions	udcpdp_c	4
b0029	GPRs	udcpdp_c	4
GRTT	Reactions	udcpdp_c	4
b0421	GPRs	udcpdp_c	4
EDD	Reactions	udcpdp_c	4
b1851	GPRs	udcpdp_c	4
CDPMEK	Reactions	udcpdp_c	4
b1208	GPRs	udcpdp_c	4
EDA	Reactions	udcpdp_c	4
b1850	GPRs	udcpdp_c	3
DXPS	Reactions	udcpdp_c	4
b0420	GPRs	udcpdp_c	4
MEPCT	Reactions	udcpdp_c	2
b2747	GPRs	udcpdp_c	2
MECDPS	Reactions	udcpdp_c	4
b2746	GPRs	udcpdp_c	4
HEX1	Reactions	udcpdp_c	4
b2388	GPRs	udcpdp_c	3
PGL	Reactions	udcpdp_c	4
b0767	GPRs	udcpdp_c	4
UDCPDPS	Reactions	udcpdp_c	1
b0174	GPRs	udcpdp_c	1
DMATT	Reactions	udcpdp_c	4
b0421	GPRs	udcpdp_c	4
IPDDI	Reactions	udcpdp_c	4
b2889	GPRs	udcpdp_c	4
IPDPS_syn	Reactions	udcpdp_c	3
b0029	GPRs	udcpdp_c	3
MEPCT_1	Reactions	udcpdp_c	2
b2747	GPRs	udcpdp_c	2
G6PDH2r	Reactions	udcpdp_c	4
b1852	GPRs	udcpdp_c	4
DXPRIi	Reactions	udcpdp_c	4
b0173	GPRs	udcpdp_c	4
IPDPS	Reactions	udcpdp_c	4
b0029	GPRs	udcpdp_c	4
DMPPS_syn	Reactions	udcpdp_c	3
b0029	GPRs	udcpdp_c	3
MECDPDH2	Reactions	udcpdp_c	4
b2515	GPRs	udcpdp_c	3
KHK	Reactions	clpn180_c	2
b3974	GPRs	clpn180_c	1
TKT2	Reactions	clpn180_c	4
b2465 or b2935	GPRs	clpn180_c	4
LDH_D	Reactions	clpn180_c	4
b1380	GPRs	clpn180_c	4
TPI	Reactions	clpn180_c	4
b3919	GPRs	clpn180_c	4
MGSA	Reactions	clpn180_c	3
b0963	GPRs	clpn180_c	3
PFL	Reactions	clpn180_c	4
b3114	GPRs	clpn180_c	4
PKETX	Reactions	clpn180_c	1
No_gpr	GPRs	clpn180_c	0
PANO	Reactions	clpn180_c	1
b0312 or b1300 or b1385 or b1415 or b1444 or b1525 or b2661 or b3588	GPRs	clpn180_c	1
AGPAT180	Reactions	clpn180_c	1
b3018	GPRs	clpn180_c	1
TRIOK	Reactions	clpn180_c	2
b0514	GPRs	clpn180_c	1
PTAr	Reactions	clpn180_c	4
b2297	GPRs	clpn180_c	4
CLPNS180	Reactions	clpn180_c	1
b0789 or b1249	GPRs	clpn180_c	1
XYLI2	Reactions	clpn180_c	4
b3565	GPRs	clpn180_c	4
SBTR	Reactions	clpn180_c	1
b1781 or b3012	GPRs	clpn180_c	1
HEX7	Reactions	clpn180_c	2
b0394	GPRs	clpn180_c	2
PGPP180	Reactions	clpn180_c	3
b0418 or b1278	GPRs	clpn180_c	3
G3PD2	Reactions	clpn180_c	4
b3608	GPRs	clpn180_c	4
AACPS3	Reactions	clpn180_c	1
(b1094 and b2836) or b1094	GPRs	clpn180_c	1
DASYN180	Reactions	clpn180_c	4
b0175	GPRs	clpn180_c	4
ALCD19	Reactions	clpn180_c	4
b1241 or b1478	GPRs	clpn180_c	4
3HAD180	Reactions	clpn180_c	1
No_gpr	GPRs	clpn180_c	0
ALCD19y	Reactions	clpn180_c	2
b0325 or b0419 or b1647 or b1781 or b3012	GPRs	clpn180_c	1
FBA2	Reactions	clpn180_c	3
b2925	GPRs	clpn180_c	2
PDH	Reactions	clpn180_c	2
b0114 or b0115 or b0116	GPRs	clpn180_c	2
G3PD	Reactions	clpn180_c	2
b2241 or b2242 or b3426	GPRs	clpn180_c	2
PGSA180	Reactions	clpn180_c	3
b1912	GPRs	clpn180_c	3
G3PD1ir	Reactions	clpn180_c	3
b3608	GPRs	clpn180_c	3
KAS8	Reactions	clpn180_c	1
b2426	GPRs	clpn180_c	1
GLYK	Reactions	clpn180_c	4
b3926	GPRs	clpn180_c	4
F6PA	Reactions	clpn180_c	1
b0825 or b3946	GPRs	clpn180_c	1
GLYOX3	Reactions	clpn180_c	1
b1967	GPRs	clpn180_c	1
ACCOAC	Reactions	clpn180_c	2
(b0185 and b2316) or (b0185 and b3256)	GPRs	clpn180_c	2
FBA	Reactions	clpn180_c	4
b2097	GPRs	clpn180_c	4
SBTD_D2	Reactions	clpn180_c	2
b1774	GPRs	clpn180_c	2
3OAS180	Reactions	clpn180_c	1
b1091 and b1095	GPRs	clpn180_c	1
G3PAT180	Reactions	clpn180_c	1
(b1090 and b3059) or b4041	GPRs	clpn180_c	1
3OAR180	Reactions	clpn180_c	2
b1093	GPRs	clpn180_c	2
LDH_D2	Reactions	clpn180_c	3
b2133	GPRs	clpn180_c	3
FRUK	Reactions	clpn180_c	4
b2168	GPRs	clpn180_c	4
MCOATA	Reactions	clpn180_c	3
b1092	GPRs	clpn180_c	3
EAR180x	Reactions	clpn180_c	3
b1288	GPRs	clpn180_c	3
KHK	Reactions	pg180_c	2
b3974	GPRs	pg180_c	1
TKT2	Reactions	pg180_c	4
b2465 or b2935	GPRs	pg180_c	4
LDH_D	Reactions	pg180_c	4
b1380	GPRs	pg180_c	4
TPI	Reactions	pg180_c	4
b3919	GPRs	pg180_c	4
MGSA	Reactions	pg180_c	3
b0963	GPRs	pg180_c	3
PFL	Reactions	pg180_c	4
b3114	GPRs	pg180_c	4
PKETX	Reactions	pg180_c	1
No_gpr	GPRs	pg180_c	0
PANO	Reactions	pg180_c	1
b0312 or b1300 or b1385 or b1415 or b1444 or b1525 or b2661 or b3588	GPRs	pg180_c	1
AGPAT180	Reactions	pg180_c	1
b3018	GPRs	pg180_c	1
TRIOK	Reactions	pg180_c	2
b0514	GPRs	pg180_c	1
PTAr	Reactions	pg180_c	4
b2297	GPRs	pg180_c	4
XYLI2	Reactions	pg180_c	4
b3565	GPRs	pg180_c	4
SBTR	Reactions	pg180_c	1
b1781 or b3012	GPRs	pg180_c	1
HEX7	Reactions	pg180_c	2
b0394	GPRs	pg180_c	2
PGPP180	Reactions	pg180_c	3
b0418 or b1278	GPRs	pg180_c	3
G3PD2	Reactions	pg180_c	4
b3608	GPRs	pg180_c	4
AACPS3	Reactions	pg180_c	1
(b1094 and b2836) or b1094	GPRs	pg180_c	1
DASYN180	Reactions	pg180_c	4
b0175	GPRs	pg180_c	4
ALCD19	Reactions	pg180_c	4
b1241 or b1478	GPRs	pg180_c	4
3HAD180	Reactions	pg180_c	1
No_gpr	GPRs	pg180_c	0
ALCD19y	Reactions	pg180_c	2
b0325 or b0419 or b1647 or b1781 or b3012	GPRs	pg180_c	1
FBA2	Reactions	pg180_c	3
b2925	GPRs	pg180_c	2
PDH	Reactions	pg180_c	2
b0114 or b0115 or b0116	GPRs	pg180_c	2
G3PD	Reactions	pg180_c	2
b2241 or b2242 or b3426	GPRs	pg180_c	2
PGSA180	Reactions	pg180_c	3
b1912	GPRs	pg180_c	3
G3PD1ir	Reactions	pg180_c	3
b3608	GPRs	pg180_c	3
KAS8	Reactions	pg180_c	1
b2426	GPRs	pg180_c	1
GLYK	Reactions	pg180_c	4
b3926	GPRs	pg180_c	4
F6PA	Reactions	pg180_c	1
b0825 or b3946	GPRs	pg180_c	1
GLYOX3	Reactions	pg180_c	1
b1967	GPRs	pg180_c	1
ACCOAC	Reactions	pg180_c	2
(b0185 and b2316) or (b0185 and b3256)	GPRs	pg180_c	2
FBA	Reactions	pg180_c	4
b2097	GPRs	pg180_c	4
SBTD_D2	Reactions	pg180_c	2
b1774	GPRs	pg180_c	2
3OAS180	Reactions	pg180_c	1
b1091 and b1095	GPRs	pg180_c	1
G3PAT180	Reactions	pg180_c	1
(b1090 and b3059) or b4041	GPRs	pg180_c	1
3OAR180	Reactions	pg180_c	2
b1093	GPRs	pg180_c	2
LDH_D2	Reactions	pg180_c	3
b2133	GPRs	pg180_c	3
FRUK	Reactions	pg180_c	4
b2168	GPRs	pg180_c	4
MCOATA	Reactions	pg180_c	3
b1092	GPRs	pg180_c	3
EAR180x	Reactions	pg180_c	3
b1288	GPRs	pg180_c	3
DASYN140	Reactions	pe180_c	4
b0175	GPRs	pe180_c	4
3HAD160	Reactions	pe180_c	2
b0037 or b0180 or b0954 or b1701 or b1805 or b2371	GPRs	pe180_c	1
PSD180	Reactions	pe180_c	3
b4160	GPRs	pe180_c	3
G6PI3	Reactions	pe180_c	3
b4025	GPRs	pe180_c	3
AGPATCOA_MYRS_MYRS_c	Reactions	pe180_c	2
b3018	GPRs	pe180_c	2
LDH_D	Reactions	pe180_c	4
b1380	GPRs	pe180_c	4
PLIPA1E160	Reactions	pe180_c	1
b3821	GPRs	pe180_c	1
GND	Reactions	pe180_c	4
b2029	GPRs	pe180_c	4
DB4PS	Reactions	pe180_c	4
b3041	GPRs	pe180_c	4
AGPAT180	Reactions	pe180_c	1
b3018	GPRs	pe180_c	1
TRIOK	Reactions	pe180_c	2
b0514	GPRs	pe180_c	1
PSSA180	Reactions	pe180_c	3
b2585	GPRs	pe180_c	3
FACOAE180	Reactions	pe180_c	2
b0452 or b0494	GPRs	pe180_c	1
G3PAT160_1	Reactions	pe180_c	2
b4041	GPRs	pe180_c	2
FTHFLi	Reactions	pe180_c	1
No_gpr	GPRs	pe180_c	0
TDACPT	Reactions	pe180_c	2
b1092	GPRs	pe180_c	2
CTECOAI7	Reactions	pe180_c	2
b3846	GPRs	pe180_c	2
FACOAL161	Reactions	pe180_c	2
b1805	GPRs	pe180_c	2
G3PAT140	Reactions	pe180_c	3
b4041	GPRs	pe180_c	3
3OAS160	Reactions	pe180_c	3
b1091 or b1095 or b2323	GPRs	pe180_c	3
SBTR	Reactions	pe180_c	1
b1781 or b3012	GPRs	pe180_c	1
PFK_adp	Reactions	pe180_c	1
b3752	GPRs	pe180_c	1
DASYN180	Reactions	pe180_c	4
b0175	GPRs	pe180_c	4
GLYCDx	Reactions	pe180_c	4
b3945	GPRs	pe180_c	4
KAS13	Reactions	pe180_c	2
b2426	GPRs	pe180_c	1
ALCD19	Reactions	pe180_c	4
b1241 or b1478	GPRs	pe180_c	4
FACOAE160	Reactions	pe180_c	2
b0452 or b0494 or b1253	GPRs	pe180_c	1
3HAD180	Reactions	pe180_c	1
No_gpr	GPRs	pe180_c	0
KAS17	Reactions	pe180_c	1
b2426	GPRs	pe180_c	1
FACOAL160	Reactions	pe180_c	3
b1805	GPRs	pe180_c	3
HEX1	Reactions	pe180_c	4
b2388	GPRs	pe180_c	3
FBA2	Reactions	pe180_c	3
b2925	GPRs	pe180_c	2
AGPAT160	Reactions	pe180_c	2
b3018	GPRs	pe180_c	2
PGL	Reactions	pe180_c	4
b0767	GPRs	pe180_c	4
DASYN160	Reactions	pe180_c	4
b0175	GPRs	pe180_c	4
ALCD19y	Reactions	pe180_c	2
b0325 or b0419 or b1647 or b1781 or b3012	GPRs	pe180_c	1
PFK	Reactions	pe180_c	4
b3916	GPRs	pe180_c	4
GLYCL	Reactions	pe180_c	3
b0116 or b2903 or b2905	GPRs	pe180_c	2
G3PD	Reactions	pe180_c	2
b2241 or b2242 or b3426	GPRs	pe180_c	2
PGI	Reactions	pe180_c	4
b4025	GPRs	pe180_c	4
F6PA	Reactions	pe180_c	1
b0825 or b3946	GPRs	pe180_c	1
KAS8	Reactions	pe180_c	1
b2426	GPRs	pe180_c	1
GLYK	Reactions	pe180_c	4
b3926	GPRs	pe180_c	4
LPLIPAL2E160	Reactions	pe180_c	4
b3825	GPRs	pe180_c	3
ACOAD7	Reactions	pe180_c	1
b0221	GPRs	pe180_c	1
G6PDH2r	Reactions	pe180_c	4
b1852	GPRs	pe180_c	4
ACCOAC	Reactions	pe180_c	2
(b0185 and b2316) or (b0185 and b3256)	GPRs	pe180_c	2
ACOAD8f	Reactions	pe180_c	1
b0221	GPRs	pe180_c	1
FBA	Reactions	pe180_c	4
b2097	GPRs	pe180_c	4
SBTD_D2	Reactions	pe180_c	2
b1774	GPRs	pe180_c	2
CD6P	Reactions	pe180_c	1
b3916	GPRs	pe180_c	1
3OAS180	Reactions	pe180_c	1
b1091 and b1095	GPRs	pe180_c	1
G3PAT180	Reactions	pe180_c	1
(b1090 and b3059) or b4041	GPRs	pe180_c	1
RPE	Reactions	pe180_c	4
b3386	GPRs	pe180_c	4
G3PAT140_c	Reactions	pe180_c	3
b4041	GPRs	pe180_c	3
FRUK	Reactions	pe180_c	4
b2168	GPRs	pe180_c	4
AACPS3	Reactions	pe180_c	1
(b1094 and b2836) or b1094	GPRs	pe180_c	1
GLYOX3	Reactions	pe180_c	1
b1967	GPRs	pe180_c	1
LDH_D2	Reactions	pe180_c	3
b2133	GPRs	pe180_c	3
PLA2PE_MYRS_MYRS_c	Reactions	pe180_c	1
b3821	GPRs	pe180_c	1
PSSA140	Reactions	pe180_c	3
b2585	GPRs	pe180_c	3
FACOAL140	Reactions	pe180_c	3
b1805	GPRs	pe180_c	3
KHK	Reactions	pe180_c	2
b3974	GPRs	pe180_c	1
TKT2	Reactions	pe180_c	4
b2465 or b2935	GPRs	pe180_c	4
r0191	Reactions	pe180_c	1
b3916	GPRs	pe180_c	1
KAS2	Reactions	pe180_c	1
b2426	GPRs	pe180_c	1
PSD160	Reactions	pe180_c	4
b4160	GPRs	pe180_c	4
PFK_ppi	Reactions	pe180_c	1
b3916	GPRs	pe180_c	1
G6PBDH	Reactions	pe180_c	3
b1852	GPRs	pe180_c	3
TPI	Reactions	pe180_c	4
b3919	GPRs	pe180_c	4
AGPAT140	Reactions	pe180_c	2
b3018	GPRs	pe180_c	2
EDD	Reactions	pe180_c	4
b1851	GPRs	pe180_c	4
MGSA	Reactions	pe180_c	3
b0963	GPRs	pe180_c	3
PFL	Reactions	pe180_c	4
b3114	GPRs	pe180_c	4
LPLIPAL2E180	Reactions	pe180_c	3
b3825	GPRs	pe180_c	2
PKETX	Reactions	pe180_c	1
No_gpr	GPRs	pe180_c	0
PANO	Reactions	pe180_c	1
b0312 or b1300 or b1385 or b1415 or b1444 or b1525 or b2661 or b3588	GPRs	pe180_c	1
ACPPAT160	Reactions	pe180_c	1
b1090 and b1094	GPRs	pe180_c	1
PSSA160	Reactions	pe180_c	4
b2585	GPRs	pe180_c	4
PLA2PE_PALM_PALM_c	Reactions	pe180_c	1
b3821	GPRs	pe180_c	1
CTECOAI8	Reactions	pe180_c	2
b3846	GPRs	pe180_c	2
PTAr	Reactions	pe180_c	4
b2297	GPRs	pe180_c	4
MTHFC	Reactions	pe180_c	4
b0529	GPRs	pe180_c	4
3OAR160	Reactions	pe180_c	2
b1093	GPRs	pe180_c	2
DHAK	Reactions	pe180_c	2
b4295	GPRs	pe180_c	1
APG3PAT160	Reactions	pe180_c	1
b3059	GPRs	pe180_c	1
XYLI2	Reactions	pe180_c	4
b3565	GPRs	pe180_c	4
EDA	Reactions	pe180_c	4
b1850	GPRs	pe180_c	3
HEX7	Reactions	pe180_c	2
b0394	GPRs	pe180_c	2
EAR160x	Reactions	pe180_c	1
b1288	GPRs	pe180_c	1
G3PD2	Reactions	pe180_c	4
b3608	GPRs	pe180_c	4
PSD140	Reactions	pe180_c	3
b4160	GPRs	pe180_c	3
2AGPEAT180	Reactions	pe180_c	1
b2836	GPRs	pe180_c	1
AACPS1	Reactions	pe180_c	2
b2836	GPRs	pe180_c	2
PDH	Reactions	pe180_c	2
b0114 or b0115 or b0116	GPRs	pe180_c	2
AGPATCOA_PALM_PALM_c	Reactions	pe180_c	2
b3018	GPRs	pe180_c	2
G3PD1ir	Reactions	pe180_c	3
b3608	GPRs	pe180_c	3
FACOAL181	Reactions	pe180_c	2
b1805	GPRs	pe180_c	2
MTHFD	Reactions	pe180_c	4
b0529	GPRs	pe180_c	4
GAPP	Reactions	pe180_c	1
b1727	GPRs	pe180_c	1
GLUK_syn	Reactions	pe180_c	3
b2388	GPRs	pe180_c	2
GALM1	Reactions	pe180_c	4
b0756	GPRs	pe180_c	3
LPEH140_sn1_c	Reactions	pe180_c	3
b3825	GPRs	pe180_c	2
ACOAD7f	Reactions	pe180_c	2
b0221	GPRs	pe180_c	2
3OAR180	Reactions	pe180_c	2
b1093	GPRs	pe180_c	2
FASC140ACP	Reactions	pe180_c	2
No_gpr	GPRs	pe180_c	0
MCOATA	Reactions	pe180_c	3
b1092	GPRs	pe180_c	3
GHMT2r	Reactions	pe180_c	4
b2551	GPRs	pe180_c	4
G6PI	Reactions	pe180_c	3
b4025	GPRs	pe180_c	3
G3PAT160	Reactions	pe180_c	2
b4041	GPRs	pe180_c	2
KAS7	Reactions	pe180_c	1
b2426	GPRs	pe180_c	1
LPEH160_sn1_c	Reactions	pe180_c	3
b3825	GPRs	pe180_c	2
EAR180x	Reactions	pe180_c	3
b1288	GPRs	pe180_c	3
No_r	Reactions	gthrd_c	0
No_gpr	GPRs	gthrd_c	0
No_r	Reactions	spmd_c	0
No_gpr	GPRs	spmd_c	0
No_r	Reactions	adocbl_c	0
No_gpr	GPRs	adocbl_c	0
No_r	Reactions	colipa_c	0
No_gpr	GPRs	colipa_c	0
No_r	Reactions	thmpp_c	0
No_gpr	GPRs	thmpp_c	0
No_r	Reactions	sheme_c	0
No_gpr	GPRs	sheme_c	0
No_r	Reactions	ribflv_c	0
No_gpr	GPRs	ribflv_c	0
No_r	Reactions	pheme_c	0
No_gpr	GPRs	pheme_c	0
No_r	Reactions	met__L_c	0
No_gpr	GPRs	met__L_c	0
No_r	Reactions	dttp_c	0
No_gpr	GPRs	dttp_c	0
No_r	Reactions	dgtp_c	0
No_gpr	GPRs	dgtp_c	0
No_r	Reactions	dctp_c	0
No_gpr	GPRs	dctp_c	0
No_r	Reactions	datp_c	0
No_gpr	GPRs	datp_c	0
No_r	Reactions	amet_c	0
No_gpr	GPRs	amet_c	0
No_r	Reactions	cys__L_c	0
No_gpr	GPRs	cys__L_c	0
G6PI3	Reactions	5mthf_c	3
b4025	GPRs	5mthf_c	3
r0082	Reactions	5mthf_c	3
b1136	GPRs	5mthf_c	3
ACONT	Reactions	5mthf_c	3
b0771 or b1276	GPRs	5mthf_c	2
TPI	Reactions	5mthf_c	4
b3919	GPRs	5mthf_c	4
EDD	Reactions	5mthf_c	4
b1851	GPRs	5mthf_c	4
GAPD	Reactions	5mthf_c	4
b1779	GPRs	5mthf_c	4
PFL	Reactions	5mthf_c	4
b3114	GPRs	5mthf_c	4
HSDy	Reactions	5mthf_c	4
b0002 or b3940	GPRs	5mthf_c	4
THRA	Reactions	5mthf_c	4
b0870	GPRs	5mthf_c	4
r0422	Reactions	5mthf_c	3
b1136	GPRs	5mthf_c	3
MTHFR2	Reactions	5mthf_c	3
b3941	GPRs	5mthf_c	3
ME1	Reactions	5mthf_c	4
b1479	GPRs	5mthf_c	4
DHAPT	Reactions	5mthf_c	4
b1198 or b1199 or b1200	GPRs	5mthf_c	4
EDA	Reactions	5mthf_c	4
b1850	GPRs	5mthf_c	3
PGK	Reactions	5mthf_c	4
b2926	GPRs	5mthf_c	4
PYK	Reactions	5mthf_c	4
b1676 or b1854	GPRs	5mthf_c	4
ALKP	Reactions	5mthf_c	4
b0383	GPRs	5mthf_c	3
ICL	Reactions	5mthf_c	4
b4015	GPRs	5mthf_c	4
PPC	Reactions	5mthf_c	4
b3956	GPRs	5mthf_c	4
ACONTa	Reactions	5mthf_c	4
b1276	GPRs	5mthf_c	4
CS	Reactions	5mthf_c	4
b0720	GPRs	5mthf_c	4
HEX1	Reactions	5mthf_c	4
b2388	GPRs	5mthf_c	3
MDH	Reactions	5mthf_c	4
b3236	GPRs	5mthf_c	4
PGL	Reactions	5mthf_c	4
b0767	GPRs	5mthf_c	4
TRSARr	Reactions	5mthf_c	4
b0509 or b3125	GPRs	5mthf_c	4
PFK	Reactions	5mthf_c	4
b3916	GPRs	5mthf_c	4
GLXCL	Reactions	5mthf_c	4
b0507	GPRs	5mthf_c	4
THRS	Reactions	5mthf_c	4
b0004	GPRs	5mthf_c	4
ASPTA	Reactions	5mthf_c	4
b0928	GPRs	5mthf_c	4
GLYCL	Reactions	5mthf_c	3
b0116 or b2903 or b2905	GPRs	5mthf_c	2
PGI	Reactions	5mthf_c	4
b4025	GPRs	5mthf_c	4
PSERT	Reactions	5mthf_c	4
b0907	GPRs	5mthf_c	4
PGM	Reactions	5mthf_c	4
b0755 or b3612	GPRs	5mthf_c	4
ME2	Reactions	5mthf_c	4
b2463	GPRs	5mthf_c	4
G6PDH2r	Reactions	5mthf_c	4
b1852	GPRs	5mthf_c	4
MTHFR3	Reactions	5mthf_c	3
b3941	GPRs	5mthf_c	3
PGCD	Reactions	5mthf_c	4
b2913	GPRs	5mthf_c	4
ACONTb	Reactions	5mthf_c	4
b1276	GPRs	5mthf_c	4
GLUDy	Reactions	5mthf_c	4
b1761	GPRs	5mthf_c	4
FBA	Reactions	5mthf_c	4
b2097	GPRs	5mthf_c	4
TRSARyr	Reactions	5mthf_c	3
b0509 or b3125	GPRs	5mthf_c	3
ASPK	Reactions	5mthf_c	4
b0002 or b3940	GPRs	5mthf_c	4
HSDxi	Reactions	5mthf_c	3
b0002 or b3940	GPRs	5mthf_c	3
HSK	Reactions	5mthf_c	4
b0003	GPRs	5mthf_c	4
GLUK_syn	Reactions	5mthf_c	3
b2388	GPRs	5mthf_c	2
PSP_L	Reactions	5mthf_c	4
b4388	GPRs	5mthf_c	4
PPS	Reactions	5mthf_c	4
b1702	GPRs	5mthf_c	4
ICDHyr	Reactions	5mthf_c	3
b1136	GPRs	5mthf_c	2
GLYCK	Reactions	5mthf_c	4
b0514	GPRs	5mthf_c	4
GALM1	Reactions	5mthf_c	4
b0756	GPRs	5mthf_c	3
ASAD	Reactions	5mthf_c	4
b3433	GPRs	5mthf_c	4
ENO	Reactions	5mthf_c	4
b2779	GPRs	5mthf_c	4
G6PBDH	Reactions	5mthf_c	3
b1852	GPRs	5mthf_c	3
GHMT2r	Reactions	5mthf_c	4
b2551	GPRs	5mthf_c	4
G6PI	Reactions	5mthf_c	3
b4025	GPRs	5mthf_c	3
TPI	Reactions	mlthf_c	4
b3919	GPRs	mlthf_c	4
EDD	Reactions	mlthf_c	4
b1851	GPRs	mlthf_c	4
GAPD	Reactions	mlthf_c	4
b1779	GPRs	mlthf_c	4
PFL	Reactions	mlthf_c	4
b3114	GPRs	mlthf_c	4
EDA	Reactions	mlthf_c	4
b1850	GPRs	mlthf_c	3
PGK	Reactions	mlthf_c	4
b2926	GPRs	mlthf_c	4
FRD2	Reactions	mlthf_c	4
b4152 or b4154	GPRs	mlthf_c	4
ICL	Reactions	mlthf_c	4
b4015	GPRs	mlthf_c	4
AKGDH	Reactions	mlthf_c	4
b0726 or b0727	GPRs	mlthf_c	4
PPC	Reactions	mlthf_c	4
b3956	GPRs	mlthf_c	4
ACONTa	Reactions	mlthf_c	4
b1276	GPRs	mlthf_c	4
CS	Reactions	mlthf_c	4
b0720	GPRs	mlthf_c	4
SUCOAS	Reactions	mlthf_c	4
b0728 and b0729	GPRs	mlthf_c	4
HEX1	Reactions	mlthf_c	4
b2388	GPRs	mlthf_c	3
MDH	Reactions	mlthf_c	4
b3236	GPRs	mlthf_c	4
PGL	Reactions	mlthf_c	4
b0767	GPRs	mlthf_c	4
PFK	Reactions	mlthf_c	4
b3916	GPRs	mlthf_c	4
PGI	Reactions	mlthf_c	4
b4025	GPRs	mlthf_c	4
PSERT	Reactions	mlthf_c	4
b0907	GPRs	mlthf_c	4
PGM	Reactions	mlthf_c	4
b0755 or b3612	GPRs	mlthf_c	4
G6PDH2r	Reactions	mlthf_c	4
b1852	GPRs	mlthf_c	4
SUCDi	Reactions	mlthf_c	4
b0723 or b0724	GPRs	mlthf_c	4
PGCD	Reactions	mlthf_c	4
b2913	GPRs	mlthf_c	4
ACONTb	Reactions	mlthf_c	4
b1276	GPRs	mlthf_c	4
GLUDy	Reactions	mlthf_c	4
b1761	GPRs	mlthf_c	4
FBA	Reactions	mlthf_c	4
b2097	GPRs	mlthf_c	4
PSP_L	Reactions	mlthf_c	4
b4388	GPRs	mlthf_c	4
PPS	Reactions	mlthf_c	4
b1702	GPRs	mlthf_c	4
ENO	Reactions	mlthf_c	4
b2779	GPRs	mlthf_c	4
GHMT2r	Reactions	mlthf_c	4
b2551	GPRs	mlthf_c	4
FUM	Reactions	mlthf_c	4
b1611 or b1612 or b4122	GPRs	mlthf_c	4
DDPA	Reactions	trp__L_c	4
b0754 or b1704 or b2601	GPRs	trp__L_c	4
GAPD	Reactions	trp__L_c	4
b1779	GPRs	trp__L_c	4
ANPRT	Reactions	trp__L_c	4
b1263	GPRs	trp__L_c	4
DHAPT	Reactions	trp__L_c	4
b1198 or b1199 or b1200	GPRs	trp__L_c	4
PGK	Reactions	trp__L_c	4
b2926	GPRs	trp__L_c	4
PYK	Reactions	trp__L_c	4
b1676 or b1854	GPRs	trp__L_c	4
IGPS	Reactions	trp__L_c	4
b1262	GPRs	trp__L_c	4
ALKP	Reactions	trp__L_c	4
b0383	GPRs	trp__L_c	3
ICHORS	Reactions	trp__L_c	4
b0593	GPRs	trp__L_c	3
ICL	Reactions	trp__L_c	4
b4015	GPRs	trp__L_c	4
AKGDH	Reactions	trp__L_c	4
b0726 or b0727	GPRs	trp__L_c	4
CHORS	Reactions	trp__L_c	4
b2329	GPRs	trp__L_c	4
HEX1	Reactions	trp__L_c	4
b2388	GPRs	trp__L_c	3
MDH	Reactions	trp__L_c	4
b3236	GPRs	trp__L_c	4
PGL	Reactions	trp__L_c	4
b0767	GPRs	trp__L_c	4
TRSARr	Reactions	trp__L_c	4
b0509 or b3125	GPRs	trp__L_c	4
GLNS	Reactions	trp__L_c	4
b3870	GPRs	trp__L_c	4
PFK	Reactions	trp__L_c	4
b3916	GPRs	trp__L_c	4
GLXCL	Reactions	trp__L_c	4
b0507	GPRs	trp__L_c	4
PGI	Reactions	trp__L_c	4
b4025	GPRs	trp__L_c	4
PGM	Reactions	trp__L_c	4
b0755 or b3612	GPRs	trp__L_c	4
TKT1	Reactions	trp__L_c	4
b2465 or b2935	GPRs	trp__L_c	4
G6PDH2r	Reactions	trp__L_c	4
b1852	GPRs	trp__L_c	4
SUCDi	Reactions	trp__L_c	4
b0723 or b0724	GPRs	trp__L_c	4
ACONTb	Reactions	trp__L_c	4
b1276	GPRs	trp__L_c	4
FBA	Reactions	trp__L_c	4
b2097	GPRs	trp__L_c	4
PSP_L	Reactions	trp__L_c	4
b4388	GPRs	trp__L_c	4
PPS	Reactions	trp__L_c	4
b1702	GPRs	trp__L_c	4
SHKK	Reactions	trp__L_c	4
b0388 or b3390	GPRs	trp__L_c	4
CHRPL	Reactions	trp__L_c	4
b4039	GPRs	trp__L_c	4
FUM	Reactions	trp__L_c	4
b1611 or b1612 or b4122	GPRs	trp__L_c	4
TKT2	Reactions	trp__L_c	4
b2465 or b2935	GPRs	trp__L_c	4
TALA	Reactions	trp__L_c	4
b0008 or b2464	GPRs	trp__L_c	4
TPI	Reactions	trp__L_c	4
b3919	GPRs	trp__L_c	4
EDD	Reactions	trp__L_c	4
b1851	GPRs	trp__L_c	4
PFL	Reactions	trp__L_c	4
b3114	GPRs	trp__L_c	4
ICHORT	Reactions	trp__L_c	4
b0595	GPRs	trp__L_c	4
TRPS2	Reactions	trp__L_c	4
(b1260 and b1261) or b1261	GPRs	trp__L_c	4
TRPS1	Reactions	trp__L_c	4
(b1260 and b1261) or b1261	GPRs	trp__L_c	4
FBP	Reactions	trp__L_c	4
b2930 or b3925 or b4232	GPRs	trp__L_c	4
ME1	Reactions	trp__L_c	4
b1479	GPRs	trp__L_c	4
EDA	Reactions	trp__L_c	4
b1850	GPRs	trp__L_c	3
GLUSy	Reactions	trp__L_c	4
b3212 and b3213	GPRs	trp__L_c	4
PSCVT	Reactions	trp__L_c	4
b0908	GPRs	trp__L_c	3
FRD2	Reactions	trp__L_c	4
b4152 or b4154	GPRs	trp__L_c	4
PPC	Reactions	trp__L_c	4
b3956	GPRs	trp__L_c	4
PRPPS	Reactions	trp__L_c	4
b1207	GPRs	trp__L_c	4
SUCOAS	Reactions	trp__L_c	4
b0728 and b0729	GPRs	trp__L_c	4
SHK3Dr	Reactions	trp__L_c	4
b1692 or b3281	GPRs	trp__L_c	4
ACONTa	Reactions	trp__L_c	4
b1276	GPRs	trp__L_c	4
CS	Reactions	trp__L_c	4
b0720	GPRs	trp__L_c	4
PRAIi	Reactions	trp__L_c	4
b1262	GPRs	trp__L_c	4
TRPS3	Reactions	trp__L_c	4
(b1260 and b1261) or b1261	GPRs	trp__L_c	4
DHQS	Reactions	trp__L_c	4
b3389	GPRs	trp__L_c	4
PSERT	Reactions	trp__L_c	4
b0907	GPRs	trp__L_c	4
ME2	Reactions	trp__L_c	4
b2463	GPRs	trp__L_c	4
DHQTi	Reactions	trp__L_c	4
b1693	GPRs	trp__L_c	4
PGCD	Reactions	trp__L_c	4
b2913	GPRs	trp__L_c	4
GLUDy	Reactions	trp__L_c	4
b1761	GPRs	trp__L_c	4
GLYCK	Reactions	trp__L_c	4
b0514	GPRs	trp__L_c	4
ENO	Reactions	trp__L_c	4
b2779	GPRs	trp__L_c	4
ANS	Reactions	trp__L_c	4
(b1263 and b1264) or b1263	GPRs	trp__L_c	4
TPI	Reactions	thr__L_c	4
b3919	GPRs	thr__L_c	4
EDD	Reactions	thr__L_c	4
b1851	GPRs	thr__L_c	4
PFL	Reactions	thr__L_c	4
b3114	GPRs	thr__L_c	4
GAPD	Reactions	thr__L_c	4
b1779	GPRs	thr__L_c	4
HSDy	Reactions	thr__L_c	4
b0002 or b3940	GPRs	thr__L_c	4
EDA	Reactions	thr__L_c	4
b1850	GPRs	thr__L_c	3
PGK	Reactions	thr__L_c	4
b2926	GPRs	thr__L_c	4
FRD2	Reactions	thr__L_c	4
b4152 or b4154	GPRs	thr__L_c	4
ICL	Reactions	thr__L_c	4
b4015	GPRs	thr__L_c	4
AKGDH	Reactions	thr__L_c	4
b0726 or b0727	GPRs	thr__L_c	4
PPC	Reactions	thr__L_c	4
b3956	GPRs	thr__L_c	4
ACONTa	Reactions	thr__L_c	4
b1276	GPRs	thr__L_c	4
CS	Reactions	thr__L_c	4
b0720	GPRs	thr__L_c	4
SUCOAS	Reactions	thr__L_c	4
b0728 and b0729	GPRs	thr__L_c	4
HEX1	Reactions	thr__L_c	4
b2388	GPRs	thr__L_c	3
MDH	Reactions	thr__L_c	4
b3236	GPRs	thr__L_c	4
PGL	Reactions	thr__L_c	4
b0767	GPRs	thr__L_c	4
PFK	Reactions	thr__L_c	4
b3916	GPRs	thr__L_c	4
THRS	Reactions	thr__L_c	4
b0004	GPRs	thr__L_c	4
ASPTA	Reactions	thr__L_c	4
b0928	GPRs	thr__L_c	4
PGI	Reactions	thr__L_c	4
b4025	GPRs	thr__L_c	4
PGM	Reactions	thr__L_c	4
b0755 or b3612	GPRs	thr__L_c	4
G6PDH2r	Reactions	thr__L_c	4
b1852	GPRs	thr__L_c	4
SUCDi	Reactions	thr__L_c	4
b0723 or b0724	GPRs	thr__L_c	4
ASPK	Reactions	thr__L_c	4
b0002 or b3940	GPRs	thr__L_c	4
ACONTb	Reactions	thr__L_c	4
b1276	GPRs	thr__L_c	4
GLUDy	Reactions	thr__L_c	4
b1761	GPRs	thr__L_c	4
FBA	Reactions	thr__L_c	4
b2097	GPRs	thr__L_c	4
HSK	Reactions	thr__L_c	4
b0003	GPRs	thr__L_c	4
PPS	Reactions	thr__L_c	4
b1702	GPRs	thr__L_c	4
ASAD	Reactions	thr__L_c	4
b3433	GPRs	thr__L_c	4
ENO	Reactions	thr__L_c	4
b2779	GPRs	thr__L_c	4
FUM	Reactions	thr__L_c	4
b1611 or b1612 or b4122	GPRs	thr__L_c	4
TPI	Reactions	ser__L_c	4
b3919	GPRs	ser__L_c	4
EDD	Reactions	ser__L_c	4
b1851	GPRs	ser__L_c	4
GAPD	Reactions	ser__L_c	4
b1779	GPRs	ser__L_c	4
PFL	Reactions	ser__L_c	4
b3114	GPRs	ser__L_c	4
EDA	Reactions	ser__L_c	4
b1850	GPRs	ser__L_c	3
PGK	Reactions	ser__L_c	4
b2926	GPRs	ser__L_c	4
FRD2	Reactions	ser__L_c	4
b4152 or b4154	GPRs	ser__L_c	4
ICL	Reactions	ser__L_c	4
b4015	GPRs	ser__L_c	4
AKGDH	Reactions	ser__L_c	4
b0726 or b0727	GPRs	ser__L_c	4
PPC	Reactions	ser__L_c	4
b3956	GPRs	ser__L_c	4
ACONTa	Reactions	ser__L_c	4
b1276	GPRs	ser__L_c	4
CS	Reactions	ser__L_c	4
b0720	GPRs	ser__L_c	4
SUCOAS	Reactions	ser__L_c	4
b0728 and b0729	GPRs	ser__L_c	4
HEX1	Reactions	ser__L_c	4
b2388	GPRs	ser__L_c	3
MDH	Reactions	ser__L_c	4
b3236	GPRs	ser__L_c	4
PGL	Reactions	ser__L_c	4
b0767	GPRs	ser__L_c	4
PFK	Reactions	ser__L_c	4
b3916	GPRs	ser__L_c	4
PGI	Reactions	ser__L_c	4
b4025	GPRs	ser__L_c	4
PSERT	Reactions	ser__L_c	4
b0907	GPRs	ser__L_c	4
PGM	Reactions	ser__L_c	4
b0755 or b3612	GPRs	ser__L_c	4
G6PDH2r	Reactions	ser__L_c	4
b1852	GPRs	ser__L_c	4
SUCDi	Reactions	ser__L_c	4
b0723 or b0724	GPRs	ser__L_c	4
PGCD	Reactions	ser__L_c	4
b2913	GPRs	ser__L_c	4
ACONTb	Reactions	ser__L_c	4
b1276	GPRs	ser__L_c	4
GLUDy	Reactions	ser__L_c	4
b1761	GPRs	ser__L_c	4
FBA	Reactions	ser__L_c	4
b2097	GPRs	ser__L_c	4
PSP_L	Reactions	ser__L_c	4
b4388	GPRs	ser__L_c	4
PPS	Reactions	ser__L_c	4
b1702	GPRs	ser__L_c	4
ENO	Reactions	ser__L_c	4
b2779	GPRs	ser__L_c	4
FUM	Reactions	ser__L_c	4
b1611 or b1612 or b4122	GPRs	ser__L_c	4
TPI	Reactions	pro__L_c	4
b3919	GPRs	pro__L_c	4
EDD	Reactions	pro__L_c	4
b1851	GPRs	pro__L_c	4
GAPD	Reactions	pro__L_c	4
b1779	GPRs	pro__L_c	4
PFL	Reactions	pro__L_c	4
b3114	GPRs	pro__L_c	4
G5SADs	Reactions	pro__L_c	4
No_gpr	GPRs	pro__L_c	0
EDA	Reactions	pro__L_c	4
b1850	GPRs	pro__L_c	3
PGK	Reactions	pro__L_c	4
b2926	GPRs	pro__L_c	4
G5SD	Reactions	pro__L_c	4
b0243	GPRs	pro__L_c	4
FRD2	Reactions	pro__L_c	4
b4152 or b4154	GPRs	pro__L_c	4
ICL	Reactions	pro__L_c	4
b4015	GPRs	pro__L_c	4
AKGDH	Reactions	pro__L_c	4
b0726 or b0727	GPRs	pro__L_c	4
PPC	Reactions	pro__L_c	4
b3956	GPRs	pro__L_c	4
ACONTa	Reactions	pro__L_c	4
b1276	GPRs	pro__L_c	4
SUCOAS	Reactions	pro__L_c	4
b0728 and b0729	GPRs	pro__L_c	4
CS	Reactions	pro__L_c	4
b0720	GPRs	pro__L_c	4
HEX1	Reactions	pro__L_c	4
b2388	GPRs	pro__L_c	3
MDH	Reactions	pro__L_c	4
b3236	GPRs	pro__L_c	4
PGL	Reactions	pro__L_c	4
b0767	GPRs	pro__L_c	4
PFK	Reactions	pro__L_c	4
b3916	GPRs	pro__L_c	4
PGI	Reactions	pro__L_c	4
b4025	GPRs	pro__L_c	4
PGM	Reactions	pro__L_c	4
b0755 or b3612	GPRs	pro__L_c	4
G6PDH2r	Reactions	pro__L_c	4
b1852	GPRs	pro__L_c	4
SUCDi	Reactions	pro__L_c	4
b0723 or b0724	GPRs	pro__L_c	4
ACONTb	Reactions	pro__L_c	4
b1276	GPRs	pro__L_c	4
GLUDy	Reactions	pro__L_c	4
b1761	GPRs	pro__L_c	4
FBA	Reactions	pro__L_c	4
b2097	GPRs	pro__L_c	4
GLU5K	Reactions	pro__L_c	4
b0242	GPRs	pro__L_c	4
PPS	Reactions	pro__L_c	4
b1702	GPRs	pro__L_c	4
P5CR	Reactions	pro__L_c	4
b0386	GPRs	pro__L_c	4
ENO	Reactions	pro__L_c	4
b2779	GPRs	pro__L_c	4
FUM	Reactions	pro__L_c	4
b1611 or b1612 or b4122	GPRs	pro__L_c	4
TPI	Reactions	gly_c	4
b3919	GPRs	gly_c	4
EDD	Reactions	gly_c	4
b1851	GPRs	gly_c	4
GAPD	Reactions	gly_c	4
b1779	GPRs	gly_c	4
PFL	Reactions	gly_c	4
b3114	GPRs	gly_c	4
HSDy	Reactions	gly_c	4
b0002 or b3940	GPRs	gly_c	4
THRA	Reactions	gly_c	4
b0870	GPRs	gly_c	4
GLYAT	Reactions	gly_c	4
b3617	GPRs	gly_c	4
THRD	Reactions	gly_c	4
b3616	GPRs	gly_c	4
EDA	Reactions	gly_c	4
b1850	GPRs	gly_c	3
PGK	Reactions	gly_c	4
b2926	GPRs	gly_c	4
FRD2	Reactions	gly_c	4
b4152 or b4154	GPRs	gly_c	4
ICL	Reactions	gly_c	4
b4015	GPRs	gly_c	4
AKGDH	Reactions	gly_c	4
b0726 or b0727	GPRs	gly_c	4
PPC	Reactions	gly_c	4
b3956	GPRs	gly_c	4
ACONTa	Reactions	gly_c	4
b1276	GPRs	gly_c	4
SUCOAS	Reactions	gly_c	4
b0728 and b0729	GPRs	gly_c	4
CS	Reactions	gly_c	4
b0720	GPRs	gly_c	4
HEX1	Reactions	gly_c	4
b2388	GPRs	gly_c	3
MDH	Reactions	gly_c	4
b3236	GPRs	gly_c	4
PGL	Reactions	gly_c	4
b0767	GPRs	gly_c	4
PFK	Reactions	gly_c	4
b3916	GPRs	gly_c	4
THRS	Reactions	gly_c	4
b0004	GPRs	gly_c	4
ASPTA	Reactions	gly_c	4
b0928	GPRs	gly_c	4
PGI	Reactions	gly_c	4
b4025	GPRs	gly_c	4
PSERT	Reactions	gly_c	4
b0907	GPRs	gly_c	4
PGM	Reactions	gly_c	4
b0755 or b3612	GPRs	gly_c	4
G6PDH2r	Reactions	gly_c	4
b1852	GPRs	gly_c	4
SUCDi	Reactions	gly_c	4
b0723 or b0724	GPRs	gly_c	4
PGCD	Reactions	gly_c	4
b2913	GPRs	gly_c	4
ASPK	Reactions	gly_c	4
b0002 or b3940	GPRs	gly_c	4
GLUDy	Reactions	gly_c	4
b1761	GPRs	gly_c	4
FBA	Reactions	gly_c	4
b2097	GPRs	gly_c	4
HSK	Reactions	gly_c	4
b0003	GPRs	gly_c	4
ACONTb	Reactions	gly_c	4
b1276	GPRs	gly_c	4
PSP_L	Reactions	gly_c	4
b4388	GPRs	gly_c	4
PPS	Reactions	gly_c	4
b1702	GPRs	gly_c	4
ASAD	Reactions	gly_c	4
b3433	GPRs	gly_c	4
ENO	Reactions	gly_c	4
b2779	GPRs	gly_c	4
GHMT2r	Reactions	gly_c	4
b2551	GPRs	gly_c	4
FUM	Reactions	gly_c	4
b1611 or b1612 or b4122	GPRs	gly_c	4
TPI	Reactions	glu__L_c	4
b3919	GPRs	glu__L_c	4
EDD	Reactions	glu__L_c	4
b1851	GPRs	glu__L_c	4
GAPD	Reactions	glu__L_c	4
b1779	GPRs	glu__L_c	4
PFL	Reactions	glu__L_c	4
b3114	GPRs	glu__L_c	4
EDA	Reactions	glu__L_c	4
b1850	GPRs	glu__L_c	3
PGK	Reactions	glu__L_c	4
b2926	GPRs	glu__L_c	4
FRD2	Reactions	glu__L_c	4
b4152 or b4154	GPRs	glu__L_c	4
ICL	Reactions	glu__L_c	4
b4015	GPRs	glu__L_c	4
AKGDH	Reactions	glu__L_c	4
b0726 or b0727	GPRs	glu__L_c	4
PPC	Reactions	glu__L_c	4
b3956	GPRs	glu__L_c	4
ACONTa	Reactions	glu__L_c	4
b1276	GPRs	glu__L_c	4
CS	Reactions	glu__L_c	4
b0720	GPRs	glu__L_c	4
SUCOAS	Reactions	glu__L_c	4
b0728 and b0729	GPRs	glu__L_c	4
HEX1	Reactions	glu__L_c	4
b2388	GPRs	glu__L_c	3
MDH	Reactions	glu__L_c	4
b3236	GPRs	glu__L_c	4
PGL	Reactions	glu__L_c	4
b0767	GPRs	glu__L_c	4
PFK	Reactions	glu__L_c	4
b3916	GPRs	glu__L_c	4
PGI	Reactions	glu__L_c	4
b4025	GPRs	glu__L_c	4
PGM	Reactions	glu__L_c	4
b0755 or b3612	GPRs	glu__L_c	4
G6PDH2r	Reactions	glu__L_c	4
b1852	GPRs	glu__L_c	4
SUCDi	Reactions	glu__L_c	4
b0723 or b0724	GPRs	glu__L_c	4
ACONTb	Reactions	glu__L_c	4
b1276	GPRs	glu__L_c	4
GLUDy	Reactions	glu__L_c	4
b1761	GPRs	glu__L_c	4
FBA	Reactions	glu__L_c	4
b2097	GPRs	glu__L_c	4
PPS	Reactions	glu__L_c	4
b1702	GPRs	glu__L_c	4
ENO	Reactions	glu__L_c	4
b2779	GPRs	glu__L_c	4
FUM	Reactions	glu__L_c	4
b1611 or b1612 or b4122	GPRs	glu__L_c	4
TPI	Reactions	gln__L_c	4
b3919	GPRs	gln__L_c	4
EDD	Reactions	gln__L_c	4
b1851	GPRs	gln__L_c	4
GAPD	Reactions	gln__L_c	4
b1779	GPRs	gln__L_c	4
PFL	Reactions	gln__L_c	4
b3114	GPRs	gln__L_c	4
EDA	Reactions	gln__L_c	4
b1850	GPRs	gln__L_c	3
PGK	Reactions	gln__L_c	4
b2926	GPRs	gln__L_c	4
GLUSy	Reactions	gln__L_c	4
b3212 and b3213	GPRs	gln__L_c	4
FRD2	Reactions	gln__L_c	4
b4152 or b4154	GPRs	gln__L_c	4
ICL	Reactions	gln__L_c	4
b4015	GPRs	gln__L_c	4
AKGDH	Reactions	gln__L_c	4
b0726 or b0727	GPRs	gln__L_c	4
PPC	Reactions	gln__L_c	4
b3956	GPRs	gln__L_c	4
ACONTa	Reactions	gln__L_c	4
b1276	GPRs	gln__L_c	4
CS	Reactions	gln__L_c	4
b0720	GPRs	gln__L_c	4
SUCOAS	Reactions	gln__L_c	4
b0728 and b0729	GPRs	gln__L_c	4
HEX1	Reactions	gln__L_c	4
b2388	GPRs	gln__L_c	3
MDH	Reactions	gln__L_c	4
b3236	GPRs	gln__L_c	4
PGL	Reactions	gln__L_c	4
b0767	GPRs	gln__L_c	4
GLNS	Reactions	gln__L_c	4
b3870	GPRs	gln__L_c	4
PFK	Reactions	gln__L_c	4
b3916	GPRs	gln__L_c	4
PGI	Reactions	gln__L_c	4
b4025	GPRs	gln__L_c	4
PGM	Reactions	gln__L_c	4
b0755 or b3612	GPRs	gln__L_c	4
G6PDH2r	Reactions	gln__L_c	4
b1852	GPRs	gln__L_c	4
SUCDi	Reactions	gln__L_c	4
b0723 or b0724	GPRs	gln__L_c	4
ACONTb	Reactions	gln__L_c	4
b1276	GPRs	gln__L_c	4
GLUDy	Reactions	gln__L_c	4
b1761	GPRs	gln__L_c	4
FBA	Reactions	gln__L_c	4
b2097	GPRs	gln__L_c	4
PPS	Reactions	gln__L_c	4
b1702	GPRs	gln__L_c	4
ENO	Reactions	gln__L_c	4
b2779	GPRs	gln__L_c	4
FUM	Reactions	gln__L_c	4
b1611 or b1612 or b4122	GPRs	gln__L_c	4
TPI	Reactions	asp__L_c	4
b3919	GPRs	asp__L_c	4
EDD	Reactions	asp__L_c	4
b1851	GPRs	asp__L_c	4
GAPD	Reactions	asp__L_c	4
b1779	GPRs	asp__L_c	4
PFL	Reactions	asp__L_c	4
b3114	GPRs	asp__L_c	4
ME1	Reactions	asp__L_c	4
b1479	GPRs	asp__L_c	4
DHAPT	Reactions	asp__L_c	4
b1198 or b1199 or b1200	GPRs	asp__L_c	4
EDA	Reactions	asp__L_c	4
b1850	GPRs	asp__L_c	3
PGK	Reactions	asp__L_c	4
b2926	GPRs	asp__L_c	4
PYK	Reactions	asp__L_c	4
b1676 or b1854	GPRs	asp__L_c	4
ALKP	Reactions	asp__L_c	4
b0383	GPRs	asp__L_c	3
FRD2	Reactions	asp__L_c	4
b4152 or b4154	GPRs	asp__L_c	4
ICL	Reactions	asp__L_c	4
b4015	GPRs	asp__L_c	4
AKGDH	Reactions	asp__L_c	4
b0726 or b0727	GPRs	asp__L_c	4
PPC	Reactions	asp__L_c	4
b3956	GPRs	asp__L_c	4
ACONTa	Reactions	asp__L_c	4
b1276	GPRs	asp__L_c	4
SUCOAS	Reactions	asp__L_c	4
b0728 and b0729	GPRs	asp__L_c	4
CS	Reactions	asp__L_c	4
b0720	GPRs	asp__L_c	4
HEX1	Reactions	asp__L_c	4
b2388	GPRs	asp__L_c	3
MDH	Reactions	asp__L_c	4
b3236	GPRs	asp__L_c	4
PGL	Reactions	asp__L_c	4
b0767	GPRs	asp__L_c	4
PFK	Reactions	asp__L_c	4
b3916	GPRs	asp__L_c	4
ASPTA	Reactions	asp__L_c	4
b0928	GPRs	asp__L_c	4
PGI	Reactions	asp__L_c	4
b4025	GPRs	asp__L_c	4
PGM	Reactions	asp__L_c	4
b0755 or b3612	GPRs	asp__L_c	4
ME2	Reactions	asp__L_c	4
b2463	GPRs	asp__L_c	4
G6PDH2r	Reactions	asp__L_c	4
b1852	GPRs	asp__L_c	4
SUCDi	Reactions	asp__L_c	4
b0723 or b0724	GPRs	asp__L_c	4
ACONTb	Reactions	asp__L_c	4
b1276	GPRs	asp__L_c	4
GLUDy	Reactions	asp__L_c	4
b1761	GPRs	asp__L_c	4
FBA	Reactions	asp__L_c	4
b2097	GPRs	asp__L_c	4
PPS	Reactions	asp__L_c	4
b1702	GPRs	asp__L_c	4
ENO	Reactions	asp__L_c	4
b2779	GPRs	asp__L_c	4
FUM	Reactions	asp__L_c	4
b1611 or b1612 or b4122	GPRs	asp__L_c	4
TPI	Reactions	10fthf_c	4
b3919	GPRs	10fthf_c	4
EDD	Reactions	10fthf_c	4
b1851	GPRs	10fthf_c	4
GAPD	Reactions	10fthf_c	4
b1779	GPRs	10fthf_c	4
PFL	Reactions	10fthf_c	4
b3114	GPRs	10fthf_c	4
MTHFC	Reactions	10fthf_c	4
b0529	GPRs	10fthf_c	4
EDA	Reactions	10fthf_c	4
b1850	GPRs	10fthf_c	3
PGK	Reactions	10fthf_c	4
b2926	GPRs	10fthf_c	4
FRD2	Reactions	10fthf_c	4
b4152 or b4154	GPRs	10fthf_c	4
ICL	Reactions	10fthf_c	4
b4015	GPRs	10fthf_c	4
AKGDH	Reactions	10fthf_c	4
b0726 or b0727	GPRs	10fthf_c	4
PPC	Reactions	10fthf_c	4
b3956	GPRs	10fthf_c	4
ACONTa	Reactions	10fthf_c	4
b1276	GPRs	10fthf_c	4
SUCOAS	Reactions	10fthf_c	4
b0728 and b0729	GPRs	10fthf_c	4
CS	Reactions	10fthf_c	4
b0720	GPRs	10fthf_c	4
HEX1	Reactions	10fthf_c	4
b2388	GPRs	10fthf_c	3
MDH	Reactions	10fthf_c	4
b3236	GPRs	10fthf_c	4
PGL	Reactions	10fthf_c	4
b0767	GPRs	10fthf_c	4
PFK	Reactions	10fthf_c	4
b3916	GPRs	10fthf_c	4
PGI	Reactions	10fthf_c	4
b4025	GPRs	10fthf_c	4
PSERT	Reactions	10fthf_c	4
b0907	GPRs	10fthf_c	4
PGM	Reactions	10fthf_c	4
b0755 or b3612	GPRs	10fthf_c	4
MTHFD	Reactions	10fthf_c	4
b0529	GPRs	10fthf_c	4
G6PDH2r	Reactions	10fthf_c	4
b1852	GPRs	10fthf_c	4
SUCDi	Reactions	10fthf_c	4
b0723 or b0724	GPRs	10fthf_c	4
PGCD	Reactions	10fthf_c	4
b2913	GPRs	10fthf_c	4
ACONTb	Reactions	10fthf_c	4
b1276	GPRs	10fthf_c	4
GLUDy	Reactions	10fthf_c	4
b1761	GPRs	10fthf_c	4
FBA	Reactions	10fthf_c	4
b2097	GPRs	10fthf_c	4
PSP_L	Reactions	10fthf_c	4
b4388	GPRs	10fthf_c	4
PPS	Reactions	10fthf_c	4
b1702	GPRs	10fthf_c	4
ENO	Reactions	10fthf_c	4
b2779	GPRs	10fthf_c	4
GHMT2r	Reactions	10fthf_c	4
b2551	GPRs	10fthf_c	4
FUM	Reactions	10fthf_c	4
b1611 or b1612 or b4122	GPRs	10fthf_c	4
EDD	Reactions	asn__L_c	4
b1851	GPRs	asn__L_c	4
PFL	Reactions	asn__L_c	4
b3114	GPRs	asn__L_c	4
GAPD	Reactions	asn__L_c	4
b1779	GPRs	asn__L_c	4
ASNS2	Reactions	asn__L_c	4
b3744	GPRs	asn__L_c	4
EDA	Reactions	asn__L_c	4
b1850	GPRs	asn__L_c	3
PGK	Reactions	asn__L_c	4
b2926	GPRs	asn__L_c	4
GLUSy	Reactions	asn__L_c	4
b3212 and b3213	GPRs	asn__L_c	4
FRD2	Reactions	asn__L_c	4
b4152 or b4154	GPRs	asn__L_c	4
ICL	Reactions	asn__L_c	4
b4015	GPRs	asn__L_c	4
AKGDH	Reactions	asn__L_c	4
b0726 or b0727	GPRs	asn__L_c	4
PPC	Reactions	asn__L_c	4
b3956	GPRs	asn__L_c	4
ACONTa	Reactions	asn__L_c	4
b1276	GPRs	asn__L_c	4
CS	Reactions	asn__L_c	4
b0720	GPRs	asn__L_c	4
SUCOAS	Reactions	asn__L_c	4
b0728 and b0729	GPRs	asn__L_c	4
HEX1	Reactions	asn__L_c	4
b2388	GPRs	asn__L_c	3
MDH	Reactions	asn__L_c	4
b3236	GPRs	asn__L_c	4
PGL	Reactions	asn__L_c	4
b0767	GPRs	asn__L_c	4
GLNS	Reactions	asn__L_c	4
b3870	GPRs	asn__L_c	4
PFK	Reactions	asn__L_c	4
b3916	GPRs	asn__L_c	4
ASPTA	Reactions	asn__L_c	4
b0928	GPRs	asn__L_c	4
PGI	Reactions	asn__L_c	4
b4025	GPRs	asn__L_c	4
PGM	Reactions	asn__L_c	4
b0755 or b3612	GPRs	asn__L_c	4
G6PDH2r	Reactions	asn__L_c	4
b1852	GPRs	asn__L_c	4
SUCDi	Reactions	asn__L_c	4
b0723 or b0724	GPRs	asn__L_c	4
ACONTb	Reactions	asn__L_c	4
b1276	GPRs	asn__L_c	4
GLUDy	Reactions	asn__L_c	4
b1761	GPRs	asn__L_c	4
FBA	Reactions	asn__L_c	4
b2097	GPRs	asn__L_c	4
PPS	Reactions	asn__L_c	4
b1702	GPRs	asn__L_c	4
ASNS1	Reactions	asn__L_c	4
b0674	GPRs	asn__L_c	4
ENO	Reactions	asn__L_c	4
b2779	GPRs	asn__L_c	4
FUM	Reactions	asn__L_c	4
b1611 or b1612 or b4122	GPRs	asn__L_c	4
PPCK	Reactions	pydx5p_c	4
b3403	GPRs	pydx5p_c	3
ACONT	Reactions	pydx5p_c	3
b0771 or b1276	GPRs	pydx5p_c	2
GND	Reactions	pydx5p_c	4
b2029	GPRs	pydx5p_c	4
DB4PS	Reactions	pydx5p_c	4
b3041	GPRs	pydx5p_c	4
4HTHRS	Reactions	pydx5p_c	4
b0004	GPRs	pydx5p_c	4
FTHFLi	Reactions	pydx5p_c	1
No_gpr	GPRs	pydx5p_c	0
GLCpts	Reactions	pydx5p_c	3
b1101 or b1621 or b2383 or b3947	GPRs	pydx5p_c	2
PFK_adp	Reactions	pydx5p_c	1
b3752	GPRs	pydx5p_c	1
DXPS	Reactions	pydx5p_c	4
b0420	GPRs	pydx5p_c	4
PYK	Reactions	pydx5p_c	4
b1676 or b1854	GPRs	pydx5p_c	4
HEX1	Reactions	pydx5p_c	4
b2388	GPRs	pydx5p_c	3
MDH	Reactions	pydx5p_c	4
b3236	GPRs	pydx5p_c	4
PGL	Reactions	pydx5p_c	4
b0767	GPRs	pydx5p_c	4
4HTHRK	Reactions	pydx5p_c	1
b0003	GPRs	pydx5p_c	1
PFK	Reactions	pydx5p_c	4
b3916	GPRs	pydx5p_c	4
PDX5POi	Reactions	pydx5p_c	4
b1638	GPRs	pydx5p_c	4
PGI	Reactions	pydx5p_c	4
b4025	GPRs	pydx5p_c	4
F6PA	Reactions	pydx5p_c	1
b0825 or b3946	GPRs	pydx5p_c	1
GLYCL	Reactions	pydx5p_c	3
b0116 or b2903 or b2905	GPRs	pydx5p_c	2
PGM	Reactions	pydx5p_c	4
b0755 or b3612	GPRs	pydx5p_c	4
PYDXNK	Reactions	pydx5p_c	4
b2418	GPRs	pydx5p_c	4
G6PDH2r	Reactions	pydx5p_c	4
b1852	GPRs	pydx5p_c	4
GD3P2	Reactions	pydx5p_c	1
b1385 or b2661	GPRs	pydx5p_c	1
FBA	Reactions	pydx5p_c	4
b2097	GPRs	pydx5p_c	4
PERD	Reactions	pydx5p_c	4
b2320	GPRs	pydx5p_c	4
PPS	Reactions	pydx5p_c	4
b1702	GPRs	pydx5p_c	4
ICDHyr	Reactions	pydx5p_c	3
b1136	GPRs	pydx5p_c	2
GLYCLTDx	Reactions	pydx5p_c	2
b3553	GPRs	pydx5p_c	2
CD6P	Reactions	pydx5p_c	1
b3916	GPRs	pydx5p_c	1
PYDXNO	Reactions	pydx5p_c	1
b0311 or b1638	GPRs	pydx5p_c	1
OHPBAT	Reactions	pydx5p_c	4
b0907	GPRs	pydx5p_c	4
PYDXK	Reactions	pydx5p_c	4
b1636 or b2418	GPRs	pydx5p_c	4
PDX5PO2	Reactions	pydx5p_c	2
b1638	GPRs	pydx5p_c	1
PFK_ppi	Reactions	pydx5p_c	1
b3916	GPRs	pydx5p_c	1
TKT2	Reactions	pydx5p_c	4
b2465 or b2935	GPRs	pydx5p_c	4
PDX5PS	Reactions	pydx5p_c	1
(b0052 and b2564) or b2564	GPRs	pydx5p_c	1
r0191	Reactions	pydx5p_c	1
b3916	GPRs	pydx5p_c	1
TPI	Reactions	pydx5p_c	4
b3919	GPRs	pydx5p_c	4
EDD	Reactions	pydx5p_c	4
b1851	GPRs	pydx5p_c	4
MGSA	Reactions	pydx5p_c	3
b0963	GPRs	pydx5p_c	3
PFL	Reactions	pydx5p_c	4
b3114	GPRs	pydx5p_c	4
PKETX	Reactions	pydx5p_c	1
No_gpr	GPRs	pydx5p_c	0
PANO	Reactions	pydx5p_c	1
b0312 or b1300 or b1385 or b1415 or b1444 or b1525 or b2661 or b3588	GPRs	pydx5p_c	1
PTAr	Reactions	pydx5p_c	4
b2297	GPRs	pydx5p_c	4
MTHFC	Reactions	pydx5p_c	4
b0529	GPRs	pydx5p_c	4
DHAK	Reactions	pydx5p_c	2
b4295	GPRs	pydx5p_c	1
4HTHRA	Reactions	pydx5p_c	1
b0870	GPRs	pydx5p_c	1
PPDK	Reactions	pydx5p_c	1
No_gpr	GPRs	pydx5p_c	0
EDA	Reactions	pydx5p_c	4
b1850	GPRs	pydx5p_c	3
CITL	Reactions	pydx5p_c	3
b0615 or b0616 or b0617	GPRs	pydx5p_c	3
XYLI2	Reactions	pydx5p_c	4
b3565	GPRs	pydx5p_c	4
HEX7	Reactions	pydx5p_c	2
b0394	GPRs	pydx5p_c	2
ICDHx	Reactions	pydx5p_c	2
b0073 or b1800	GPRs	pydx5p_c	1
PPC	Reactions	pydx5p_c	4
b3956	GPRs	pydx5p_c	4
GLUDxi	Reactions	pydx5p_c	2
b1761	GPRs	pydx5p_c	2
CS	Reactions	pydx5p_c	4
b0720	GPRs	pydx5p_c	4
GLYCLTDy	Reactions	pydx5p_c	2
b3553	GPRs	pydx5p_c	2
E4PD	Reactions	pydx5p_c	4
b1779 or b2927	GPRs	pydx5p_c	4
MTHFD	Reactions	pydx5p_c	4
b0529	GPRs	pydx5p_c	4
PDXPP	Reactions	pydx5p_c	2
b0766	GPRs	pydx5p_c	2
GLUDy	Reactions	pydx5p_c	4
b1761	GPRs	pydx5p_c	4
PYDXOR	Reactions	pydx5p_c	1
b1406	GPRs	pydx5p_c	1
GLYCTO2	Reactions	pydx5p_c	4
b2979 and b4467 and b4468	GPRs	pydx5p_c	4
DMALRED	Reactions	pydx5p_c	3
b2210	GPRs	pydx5p_c	3
MALS	Reactions	pydx5p_c	4
b2976	GPRs	pydx5p_c	4
ENO	Reactions	pydx5p_c	4
b2779	GPRs	pydx5p_c	4
GCALDD	Reactions	pydx5p_c	4
b1415	GPRs	pydx5p_c	4
G6PI3	Reactions	2dmmq8_c	3
b4025	GPRs	2dmmq8_c	3
GRTT	Reactions	2dmmq8_c	4
b0421	GPRs	2dmmq8_c	4
ACONT	Reactions	2dmmq8_c	3
b0771 or b1276	GPRs	2dmmq8_c	2
DDPA	Reactions	2dmmq8_c	4
b0754 or b1704 or b2601	GPRs	2dmmq8_c	4
DXPS	Reactions	2dmmq8_c	4
b0420	GPRs	2dmmq8_c	4
ICHORS	Reactions	2dmmq8_c	4
b0593	GPRs	2dmmq8_c	3
ICL	Reactions	2dmmq8_c	4
b4015	GPRs	2dmmq8_c	4
AKGDH	Reactions	2dmmq8_c	4
b0726 or b0727	GPRs	2dmmq8_c	4
CHORS	Reactions	2dmmq8_c	4
b2329	GPRs	2dmmq8_c	4
MECDPS	Reactions	2dmmq8_c	4
b2746	GPRs	2dmmq8_c	4
HEX1	Reactions	2dmmq8_c	4
b2388	GPRs	2dmmq8_c	3
MDH	Reactions	2dmmq8_c	4
b3236	GPRs	2dmmq8_c	4
PGL	Reactions	2dmmq8_c	4
b0767	GPRs	2dmmq8_c	4
PFK	Reactions	2dmmq8_c	4
b3916	GPRs	2dmmq8_c	4
PGI	Reactions	2dmmq8_c	4
b4025	GPRs	2dmmq8_c	4
SUCBZL	Reactions	2dmmq8_c	4
b2260	GPRs	2dmmq8_c	4
2S6HCCi	Reactions	2dmmq8_c	2
b2264	GPRs	2dmmq8_c	1
G6PDH2r	Reactions	2dmmq8_c	4
b1852	GPRs	2dmmq8_c	4
SUCDi	Reactions	2dmmq8_c	4
b0723 or b0724	GPRs	2dmmq8_c	4
ACONTb	Reactions	2dmmq8_c	4
b1276	GPRs	2dmmq8_c	4
FBA	Reactions	2dmmq8_c	4
b2097	GPRs	2dmmq8_c	4
DHNAOT4	Reactions	2dmmq8_c	4
b3930	GPRs	2dmmq8_c	2
PPS	Reactions	2dmmq8_c	4
b1702	GPRs	2dmmq8_c	4
SHKK	Reactions	2dmmq8_c	4
b0388 or b3390	GPRs	2dmmq8_c	4
ICDHyr	Reactions	2dmmq8_c	3
b1136	GPRs	2dmmq8_c	2
SUCD1	Reactions	2dmmq8_c	2
(b0723 and b0724) or b0721 or b0722 or b4151 or b4152 or b4154	GPRs	2dmmq8_c	2
DXPRIi	Reactions	2dmmq8_c	4
b0173	GPRs	2dmmq8_c	4
MECDPDH2	Reactions	2dmmq8_c	4
b2515	GPRs	2dmmq8_c	3
FUM	Reactions	2dmmq8_c	4
b1611 or b1612 or b4122	GPRs	2dmmq8_c	4
TKT2	Reactions	2dmmq8_c	4
b2465 or b2935	GPRs	2dmmq8_c	4
DMPPS	Reactions	2dmmq8_c	4
b0029	GPRs	2dmmq8_c	4
r0082	Reactions	2dmmq8_c	3
b1136	GPRs	2dmmq8_c	3
OCTDPS	Reactions	2dmmq8_c	2
b3187	GPRs	2dmmq8_c	2
EDD	Reactions	2dmmq8_c	4
b1851	GPRs	2dmmq8_c	4
PFL	Reactions	2dmmq8_c	4
b3114	GPRs	2dmmq8_c	4
SHCHCS3	Reactions	2dmmq8_c	4
b2263	GPRs	2dmmq8_c	4
CDPMEK	Reactions	2dmmq8_c	4
b1208	GPRs	2dmmq8_c	4
r0422	Reactions	2dmmq8_c	3
b1136	GPRs	2dmmq8_c	3
EDA	Reactions	2dmmq8_c	4
b1850	GPRs	2dmmq8_c	3
XYLI2	Reactions	2dmmq8_c	4
b3565	GPRs	2dmmq8_c	4
SEPHCHCS	Reactions	2dmmq8_c	4
b2264	GPRs	2dmmq8_c	4
HEX7	Reactions	2dmmq8_c	2
b0394	GPRs	2dmmq8_c	2
ICDHx	Reactions	2dmmq8_c	2
b0073 or b1800	GPRs	2dmmq8_c	1
FRD3	Reactions	2dmmq8_c	4
b4152 or b4154	GPRs	2dmmq8_c	4
MEPCT	Reactions	2dmmq8_c	2
b2747	GPRs	2dmmq8_c	2
PSCVT	Reactions	2dmmq8_c	4
b0908	GPRs	2dmmq8_c	3
FRD2	Reactions	2dmmq8_c	4
b4152 or b4154	GPRs	2dmmq8_c	4
PPC	Reactions	2dmmq8_c	4
b3956	GPRs	2dmmq8_c	4
SUCBZS	Reactions	2dmmq8_c	4
b2261	GPRs	2dmmq8_c	4
ACONTa	Reactions	2dmmq8_c	4
b1276	GPRs	2dmmq8_c	4
CS	Reactions	2dmmq8_c	4
b0720	GPRs	2dmmq8_c	4
NPHS	Reactions	2dmmq8_c	4
b2262	GPRs	2dmmq8_c	4
SHK3Dr	Reactions	2dmmq8_c	4
b1692 or b3281	GPRs	2dmmq8_c	4
SUCOAS	Reactions	2dmmq8_c	4
b0728 and b0729	GPRs	2dmmq8_c	4
IPDDI	Reactions	2dmmq8_c	4
b2889	GPRs	2dmmq8_c	4
DMATT	Reactions	2dmmq8_c	4
b0421	GPRs	2dmmq8_c	4
DHQS	Reactions	2dmmq8_c	4
b3389	GPRs	2dmmq8_c	4
PDH	Reactions	2dmmq8_c	2
b0114 or b0115 or b0116	GPRs	2dmmq8_c	2
IPDPS_syn	Reactions	2dmmq8_c	3
b0029	GPRs	2dmmq8_c	3
MEPCT_1	Reactions	2dmmq8_c	2
b2747	GPRs	2dmmq8_c	2
DHQTi	Reactions	2dmmq8_c	4
b1693	GPRs	2dmmq8_c	4
GLUK_syn	Reactions	2dmmq8_c	3
b2388	GPRs	2dmmq8_c	2
IPDPS	Reactions	2dmmq8_c	4
b0029	GPRs	2dmmq8_c	4
DMPPS_syn	Reactions	2dmmq8_c	3
b0029	GPRs	2dmmq8_c	3
GALM1	Reactions	2dmmq8_c	4
b0756	GPRs	2dmmq8_c	3
G6PBDH	Reactions	2dmmq8_c	3
b1852	GPRs	2dmmq8_c	3
G6PI	Reactions	2dmmq8_c	3
b4025	GPRs	2dmmq8_c	3
G6PI3	Reactions	ptrc_c	3
b4025	GPRs	ptrc_c	3
ACGS	Reactions	ptrc_c	4
b2818	GPRs	ptrc_c	4
r0082	Reactions	ptrc_c	3
b1136	GPRs	ptrc_c	3
ACONT	Reactions	ptrc_c	3
b0771 or b1276	GPRs	ptrc_c	2
EDD	Reactions	ptrc_c	4
b1851	GPRs	ptrc_c	4
PFL	Reactions	ptrc_c	4
b3114	GPRs	ptrc_c	4
r0422	Reactions	ptrc_c	3
b1136	GPRs	ptrc_c	3
EDA	Reactions	ptrc_c	4
b1850	GPRs	ptrc_c	3
PPC	Reactions	ptrc_c	4
b3956	GPRs	ptrc_c	4
ACONTa	Reactions	ptrc_c	4
b1276	GPRs	ptrc_c	4
CS	Reactions	ptrc_c	4
b0720	GPRs	ptrc_c	4
ACOTA	Reactions	ptrc_c	3
b3359	GPRs	ptrc_c	3
HEX1	Reactions	ptrc_c	4
b2388	GPRs	ptrc_c	3
PGL	Reactions	ptrc_c	4
b0767	GPRs	ptrc_c	4
PGI	Reactions	ptrc_c	4
b4025	GPRs	ptrc_c	4
ACGK	Reactions	ptrc_c	3
b3959	GPRs	ptrc_c	3
AGPR	Reactions	ptrc_c	4
b3958	GPRs	ptrc_c	4
G6PDH2r	Reactions	ptrc_c	4
b1852	GPRs	ptrc_c	4
ACONTb	Reactions	ptrc_c	4
b1276	GPRs	ptrc_c	4
GLUDy	Reactions	ptrc_c	4
b1761	GPRs	ptrc_c	4
GLUK_syn	Reactions	ptrc_c	3
b2388	GPRs	ptrc_c	2
ICDHyr	Reactions	ptrc_c	3
b1136	GPRs	ptrc_c	2
PPS	Reactions	ptrc_c	4
b1702	GPRs	ptrc_c	4
GALM1	Reactions	ptrc_c	4
b0756	GPRs	ptrc_c	3
ACODA	Reactions	ptrc_c	4
b3957	GPRs	ptrc_c	3
G6PBDH	Reactions	ptrc_c	3
b1852	GPRs	ptrc_c	3
G6PI	Reactions	ptrc_c	3
b4025	GPRs	ptrc_c	3
ORNDC	Reactions	ptrc_c	4
b2965	GPRs	ptrc_c	4
r0082	Reactions	lys__L_c	3
b1136	GPRs	lys__L_c	3
ACONT	Reactions	lys__L_c	3
b0771 or b1276	GPRs	lys__L_c	2
EDD	Reactions	lys__L_c	4
b1851	GPRs	lys__L_c	4
PFL	Reactions	lys__L_c	4
b3114	GPRs	lys__L_c	4
DAPDC	Reactions	lys__L_c	4
b2838	GPRs	lys__L_c	4
THDPS	Reactions	lys__L_c	4
b0166	GPRs	lys__L_c	4
SDPDS	Reactions	lys__L_c	4
b2472	GPRs	lys__L_c	4
r0422	Reactions	lys__L_c	3
b1136	GPRs	lys__L_c	3
EDA	Reactions	lys__L_c	4
b1850	GPRs	lys__L_c	3
ICDHx	Reactions	lys__L_c	2
b0073 or b1800	GPRs	lys__L_c	1
FRD2	Reactions	lys__L_c	4
b4152 or b4154	GPRs	lys__L_c	4
ICL	Reactions	lys__L_c	4
b4015	GPRs	lys__L_c	4
AKGDH	Reactions	lys__L_c	4
b0726 or b0727	GPRs	lys__L_c	4
PPC	Reactions	lys__L_c	4
b3956	GPRs	lys__L_c	4
GLUDxi	Reactions	lys__L_c	2
b1761	GPRs	lys__L_c	2
ACONTa	Reactions	lys__L_c	4
b1276	GPRs	lys__L_c	4
CS	Reactions	lys__L_c	4
b0720	GPRs	lys__L_c	4
SUCOAS	Reactions	lys__L_c	4
b0728 and b0729	GPRs	lys__L_c	4
HEX1	Reactions	lys__L_c	4
b2388	GPRs	lys__L_c	3
MDH	Reactions	lys__L_c	4
b3236	GPRs	lys__L_c	4
PGL	Reactions	lys__L_c	4
b0767	GPRs	lys__L_c	4
DHDPRy	Reactions	lys__L_c	2
b0031	GPRs	lys__L_c	1
ASPTA	Reactions	lys__L_c	4
b0928	GPRs	lys__L_c	4
PDH	Reactions	lys__L_c	2
b0114 or b0115 or b0116	GPRs	lys__L_c	2
G6PDH2r	Reactions	lys__L_c	4
b1852	GPRs	lys__L_c	4
DAPE	Reactions	lys__L_c	4
b3809	GPRs	lys__L_c	4
SUCDi	Reactions	lys__L_c	4
b0723 or b0724	GPRs	lys__L_c	4
ASPK	Reactions	lys__L_c	4
b0002 or b3940	GPRs	lys__L_c	4
ACONTb	Reactions	lys__L_c	4
b1276	GPRs	lys__L_c	4
GLUDy	Reactions	lys__L_c	4
b1761	GPRs	lys__L_c	4
SDPTA	Reactions	lys__L_c	4
b3359	GPRs	lys__L_c	4
PPS	Reactions	lys__L_c	4
b1702	GPRs	lys__L_c	4
ICDHyr	Reactions	lys__L_c	3
b1136	GPRs	lys__L_c	2
SUCD1	Reactions	lys__L_c	2
(b0723 and b0724) or b0721 or b0722 or b4151 or b4152 or b4154	GPRs	lys__L_c	2
ASAD	Reactions	lys__L_c	4
b3433	GPRs	lys__L_c	4
G6PBDH	Reactions	lys__L_c	3
b1852	GPRs	lys__L_c	3
G6PI	Reactions	lys__L_c	3
[truncated: 927 more rows]

## Sheet: LP_the_most_agreement_bc
Metabolite	Most confident path
amet_c	['core4']
gln__L_c	['core4']
his__L_c	['core4']
10fthf_c	['core4']
mlthf_c	['core4']
5mthf_c	['core4']
asn__L_c	['core3']
asp__L_c	['core3']
pro__L_c	['core3']
pydx5p_c	['core3']
lys__L_c	['core2']
tcam_c	['core2']
ptrc_c	['core2']
ala__L_c	['assembly']
cys__L_c	['assembly']
gly_c	['assembly']
ser__L_c	['assembly']
udcpdp_c	['assembly']
gtca1_45_BS_c	['assembly']
gtca2_45_BS_c	['assembly']
gtca3_45_BS_c	['assembly']
thmpp_c	['assembly']
gthrd_c	['assembly']
spmd_c	['assembly']
sheme_c	['assembly']
pg180_c	['assembly']
pe180_c	['assembly']
2dmmq8_c	['assembly']

## Sheet: EC_the_most_agreement_bc
Metabolite	Most confident path
10fthf_c	['core4']
asn__L_c	['core4']
asp__L_c	['core4']
gln__L_c	['core4']
glu__L_c	['core4']
gly_c	['core4']
pro__L_c	['core4']
ser__L_c	['core4']
thr__L_c	['core4']
trp__L_c	['core4']
mlthf_c	['core4']
5mthf_c	['core3']
arg__L_c	['core3']
his__L_c	['core3']
phe__L_c	['core3']
ptrc_c	['core3']
tyr__L_c	['core3']
2dmmq8_c	['core2']
ala__L_c	['core2']
ile__L_c	['core2']
leu__L_c	['core2']
lys__L_c	['core2']
val__L_c	['core2']
clpn180_c	['assembly']
pe180_c	['assembly']
pg180_c	['assembly']
pydx5p_c	['assembly']
udcpdp_c	['assembly']
pe160_c	['assembly']
pe160_p	['assembly']
pe161_c	['assembly']
pe161_p	['assembly']

## Sheet: LP_statisitic_bc
Metabolites confidence production	Metabolites amount
core4	6
core3	10
core2	13
assembly	28
ag_LP	12
ga_LP	12
mo_LP	12
ca_LP	17
Metabolites in medium	24
Metabolites in cofactors	13
Metabolites not synthesized	11

## Sheet: EC_statistics_bc
Metabolites confidence production	Metabolites amount
core4	11
core3	17
core2	23
assembly	32
ag_EC	19
ga_EC	21
mo_EC	12
ca_EC	26
Metabolites in medium	12
Metabolites in cofactors	13
Metabolites not synthesized	19
