# Supplementary material for: GEMsembler: consensus model assembly and structural comparison of genome-scale metabolic models across tools improve functional performance
Source: mSystems. 2025 Sep 8;10(10):e00574-25. doi: 10.1128/msystems.00574-25 (PMC12542698; doi:10.1128/msystems.00574-25)
Supplement: Table S4 — Topology-determined (MetQuest) production of biomass components and their confidence. [file msystems.00574-25-s0005.xlsx]

## Sheet: LP_glycolysis
Reaction	R_confidence	Status	R_models	GPR_confidence	GPR_core	GPR_assembly	ag_LP	ca_LP	ga_LP	mo_LP
HEX1	4	yes	ag_LP ca_LP ga_LP mo_LP	4	lp_1573	lp_1573 or lp_2595 or lp_3567	+	+	+	+
PGI	4	yes	ag_LP ca_LP ga_LP mo_LP	3	lp_2502	lp_2502	+	+	+	+
PFK	4	yes	ag_LP ca_LP ga_LP mo_LP	3	lp_1898	lp_1011 or lp_1329 or lp_1898	+	+	+	+
FBA	4	yes	ag_LP ca_LP ga_LP mo_LP	3	lp_0330	lp_0330	+	+	+	+
GAPD	4	yes	ag_LP ca_LP ga_LP mo_LP	3	lp_0789	lp_0789	+	+	+	+
PGK	4	yes	ag_LP ca_LP ga_LP mo_LP	3	lp_0790	lp_0790	+	+	+	+
PGM	4	yes	ag_LP ca_LP ga_LP mo_LP	3	lp_0597 or lp_3170	lp_0205 or lp_0597 or lp_0900 or lp_1785 or lp_2170 or lp_2785 or lp_3170	+	+	+	+
ENO	4	yes	ag_LP ca_LP ga_LP mo_LP	3	lp_0792 or lp_1920	lp_0792 or lp_1920	+	+	+	+
PYK	4	yes	ag_LP ca_LP ga_LP mo_LP	3	lp_1897	lp_1897	+	+	+	+

## Sheet: LP_pentose_phosphate
Reaction	R_confidence	Status	R_models	GPR_confidence	GPR_core	GPR_assembly	ag_LP	ca_LP	ga_LP	mo_LP
G6PBDH	3	yes	ag_LP ga_LP mo_LP	2	lp_2681	lp_2681	+	-	+	+
G6PDH2r	4	yes	ag_LP ca_LP ga_LP mo_LP	3	lp_2681	lp_2681	+	+	+	+
PGL	4	yes	ag_LP ca_LP ga_LP mo_LP	3	lp_2219	lp_2219	+	+	+	+
GND	4	yes	ag_LP ca_LP ga_LP mo_LP	3	lp_1541	lp_1251 or lp_1541	+	+	+	+
RPE	4	yes	ag_LP ca_LP ga_LP mo_LP	4	lp_1621	lp_1188 or lp_1621	+	+	+	+
RPI	4	yes	ag_LP ca_LP ga_LP mo_LP	2	lp_0354 or lp_0602	lp_0354 or lp_0602	+	+	+	+
TKT1	4	yes	ag_LP ca_LP ga_LP mo_LP	3	lp_1083 or lp_3538	(lp_0489 and lp_0491) or lp_0489 or lp_0491 or lp_1083 or lp_3135 or lp_3538	+	+	+	+
TALA	4	yes	ag_LP ca_LP ga_LP mo_LP	3	lp_3539	lp_2600 or lp_3539 or lp_3617	+	+	+	+
TKT2	4	yes	ag_LP ca_LP ga_LP mo_LP	3	lp_1083 or lp_3538	(lp_0489 and lp_0491) or lp_0489 or lp_0491 or lp_1083 or lp_3135 or lp_3538	+	+	+	+
PGI	4	yes	ag_LP ca_LP ga_LP mo_LP	3	lp_2502	lp_2502	+	+	+	+
G6PI	4	yes	ag_LP ca_LP ga_LP mo_LP	4	lp_2502	lp_2502	+	+	+	+

## Sheet: LP_tca
Reaction	R_confidence	Status	R_models	GPR_confidence	GPR_core	GPR_assembly	ag_LP	ca_LP	ga_LP	mo_LP
PYK	4	yes	ag_LP ca_LP ga_LP mo_LP	3	lp_1897	lp_1897	+	+	+	+
PPC	0	no		0			-	-	-	-
PPCK	3	yes	ag_LP ga_LP mo_LP	1	lp_3418	lp_3418	+	-	+	+
PEPCK_re	1	no	mo_LP	1	lp_1614	lp_1614	-	-	-	+
PC	3	yes	ag_LP ca_LP ga_LP	3	lp_2136	lp_0590 or lp_2136	+	+	+	-
PDH	2	q	ca_LP ga_LP	2	(lp_2153 and lp_2154) or lp_2151 or lp_2152 or lp_2153	(lp_2151 and lp_2152 and lp_2153 and lp_2154) or (lp_2153 and lp_2154) or lp_2151 or lp_2152 or lp_2153	-	+	+	-
PFL	4	yes	ag_LP ca_LP ga_LP mo_LP	4	lp_3313	(lp_2596 and lp_2598) or (lp_3313 and lp_3314) or lp_2596 or lp_2598 or lp_3313 or lp_3314	+	+	+	+
CS	1	no	ga_LP	1	lp_0609	lp_0609	-	-	+	-
ACONT	0	no		0			-	-	-	-
ACONTa	0	no		0			-	-	-	-
ACONTb	0	no		0			-	-	-	-
ICL	0	no		0			-	-	-	-
ICDHyr	0	no		0			-	-	-	-
ICDHx	0	no		0			-	-	-	-
ICITRED	0	no		0			-	-	-	-
OSUCCL	0	no		0			-	-	-	-
AKGDH	2	q	ca_LP ga_LP	2	lp_2151	lp_2151 or lp_2152	-	+	+	-
OOR2r	0	no		0			-	-	-	-
AKGDa	0	no		0			-	-	-	-
AKGDb	1	no	ga_LP	1	lp_2152	lp_2152	-	-	+	-
PDHcr	4	yes	ag_LP ca_LP ga_LP mo_LP	4	lp_2151	lp_2151	+	+	+	+
SUCOAS	0	no		0			-	-	-	-
SUCDi	3	yes	ag_LP ga_LP mo_LP	1	lp_1425 or lp_3125	lp_1425 or lp_3125	+	-	+	+
FRD7	0	no		0			-	-	-	-
FUM	4	yes	ag_LP ca_LP ga_LP mo_LP	3	lp_1112	lp_1112 or lp_2830	+	+	+	+
MALS	0	no		0			-	-	-	-
MDH	1	no	ca_LP	1	lp_1245 or lp_3150	lp_1245 or lp_3150	-	+	-	-
MDH2	0	no		0			-	-	-	-
MDH3	0	no		0			-	-	-	-

## Sheet: EC_glycolysis
Reaction	R_confidence	Status	R_models	GPR_confidence	GPR_core	GPR_assembly	ag_EC	ca_EC	ga_EC	mo_EC
HEX1	4	yes	ag_EC ca_EC ga_EC mo_EC	3	b2388	b0394 or b0676 or b1594 or b2388 or b2550	+	+	+	+
PGI	4	yes	ag_EC ca_EC ga_EC mo_EC	4	b4025	b4025	+	+	+	+
PFK	4	yes	ag_EC ca_EC ga_EC mo_EC	4	b3916	b1723 or b3916	+	+	+	+
FBA	4	yes	ag_EC ca_EC ga_EC mo_EC	4	b2097	b1773 or b2097 or b2925	+	+	+	+
GAPD	4	yes	ag_EC ca_EC ga_EC mo_EC	4	b1779	b1779 or b2927	+	+	+	+
PGK	4	yes	ag_EC ca_EC ga_EC mo_EC	4	b2926	b2926	+	+	+	+
PGM	4	yes	ag_EC ca_EC ga_EC mo_EC	4	b0755 or b3612	b0755 or b3612 or b4395	+	+	+	+
ENO	4	yes	ag_EC ca_EC ga_EC mo_EC	4	b2779	b2261 or b2779	+	+	+	+
PYK	4	yes	ag_EC ca_EC ga_EC mo_EC	4	b1676 or b1854	b1095 or b1676 or b1854	+	+	+	+

## Sheet: EC_pentose_phosphate
Reaction	R_confidence	Status	R_models	GPR_confidence	GPR_core	GPR_assembly	ag_EC	ca_EC	ga_EC	mo_EC
G6PBDH	3	yes	ag_EC ga_EC mo_EC	3	b1852	b1852	+	-	+	+
G6PDH2r	4	yes	ag_EC ca_EC ga_EC mo_EC	4	b1852	b1852	+	+	+	+
PGL	4	yes	ag_EC ca_EC ga_EC mo_EC	4	b0767	b0767 or b3718	+	+	+	+
GND	4	yes	ag_EC ca_EC ga_EC mo_EC	4	b2029	b2029	+	+	+	+
RPE	4	yes	ag_EC ca_EC ga_EC mo_EC	4	b3386	b2038 or b3386 or b4301	+	+	+	+
RPI	3	yes	ag_EC ca_EC ga_EC	3	b2914	b2914 or b4090	+	+	+	-
TKT1	4	yes	ag_EC ca_EC ga_EC mo_EC	4	b2465 or b2935	b2465 or b2935	+	+	+	+
TALA	4	yes	ag_EC ca_EC ga_EC mo_EC	4	b0008 or b2464	b0008 or b0825 or b2464 or b3946	+	+	+	+
TKT2	4	yes	ag_EC ca_EC ga_EC mo_EC	4	b2465 or b2935	b2465 or b2935	+	+	+	+
PGI	4	yes	ag_EC ca_EC ga_EC mo_EC	4	b4025	b4025	+	+	+	+
G6PI	3	yes	ag_EC ga_EC mo_EC	3	b4025	b4025	+	-	+	+

## Sheet: EC_tca
Reaction	R_confidence	Status	R_models	GPR_confidence	GPR_core	GPR_assembly	ag_EC	ca_EC	ga_EC	mo_EC
PYK	4	yes	ag_EC ca_EC ga_EC mo_EC	4	b1676 or b1854	b1095 or b1676 or b1854	+	+	+	+
PPC	4	yes	ag_EC ca_EC ga_EC mo_EC	4	b3956	b3956	+	+	+	+
PPCK	4	yes	ag_EC ca_EC ga_EC mo_EC	3	b3403	b3403	+	+	+	+
PEPCK_re	1	no	mo_EC	1	b3639	b3639	-	-	-	+
PC	0	no		0			-	-	-	-
PDH	2	q	ca_EC ga_EC	2	b0114 or b0115 or b0116	(b0114 and b0115 and b0116) or (b0114 and b0116) or b0114 or b0115 or b0116 or b0304 or b0727	-	+	+	-
PFL	4	yes	ag_EC ca_EC ga_EC mo_EC	4	b3114	(b0823 and b0824) or (b0902 and b0903 and b2579) or (b0902 and b0903) or (b0902 and b2579) or (b0902 and b3114) or (b3951 and b3952) or b0823 or b0824 or b0902 or b0903 or b3114 or b3951 or b3952 or b4379	+	+	+	+
CS	4	yes	ag_EC ca_EC ga_EC mo_EC	4	b0720	b0074 or b0333 or b0720	+	+	+	+
ACONT	3	yes	ca_EC ga_EC mo_EC	2	b0771 or b1276	(b0118 and b1276) or (b0771 and b1276) or b0771	-	+	+	+
ACONTa	4	yes	ag_EC ca_EC ga_EC mo_EC	4	b1276	(b0118 and b1276) or (b0771 and b1276) or b0118 or b0771 or b1276	+	+	+	+
ACONTb	4	yes	ag_EC ca_EC ga_EC mo_EC	4	b1276	(b0118 and b1276) or (b0771 and b1276) or b0118 or b0771 or b1276	+	+	+	+
ICL	4	yes	ag_EC ca_EC ga_EC mo_EC	4	b4015	b4015	+	+	+	+
ICDHyr	3	yes	ag_EC ca_EC ga_EC	2	b1136	b1136	+	+	+	-
ICDHx	2	q	ag_EC ga_EC	1	b0073 or b1800	b0073 or b1800	+	-	+	-
ICITRED	0	no		0			-	-	-	-
OSUCCL	0	no		0			-	-	-	-
AKGDH	4	yes	ag_EC ca_EC ga_EC mo_EC	4	b0726 or b0727	(b0116 and b0726 and b0727) or b0116 or b0304 or b0726 or b0727 or b0871	+	+	+	+
OOR2r	0	no		0			-	-	-	-
AKGDa	3	yes	ca_EC ga_EC mo_EC	1	b0726 or b0871	b0726 or b0871	-	+	+	+
AKGDb	3	yes	ca_EC ga_EC mo_EC	2	b0727	b0727	-	+	+	+
PDHcr	4	yes	ag_EC ca_EC ga_EC mo_EC	4	b0304	b0116 or b0304	+	+	+	+
SUCOAS	4	yes	ag_EC ca_EC ga_EC mo_EC	4	b0728 and b0729	(b0728 and b0729) or b0320	+	+	+	+
SUCDi	4	yes	ag_EC ca_EC ga_EC mo_EC	4	b0723 or b0724	(b0721 and b0722 and b0723 and b0724) or (b0721 and b0722 and b4151 and b4152 and b4154) or (b0721 and b0722 and b4151 and b4152) or (b0722 and b0723 and b0724) or (b0723 and b0724) or (b0723 and b2574 and b4152) or (b0723 and b4153) or (b0724 and b2574 and b4152) or (b0724 and b4154) or (b2574 and b4152 and b4154) or (b4153 and b4154) or b0723 or b4154	+	+	+	+
FRD7	0	no		0			-	-	-	-
FUM	4	yes	ag_EC ca_EC ga_EC mo_EC	4	b1611 or b1612 or b4122	b1611 or b1612 or b4122 or b4139	+	+	+	+
MALS	4	yes	ag_EC ca_EC ga_EC mo_EC	4	b2976	b2976 or b4014	+	+	+	+
MDH	4	yes	ag_EC ca_EC ga_EC mo_EC	4	b3236	b2761 or b3236	+	+	+	+
MDH2	4	yes	ag_EC ca_EC ga_EC mo_EC	4	b2210	b2210	+	+	+	+
MDH3	4	yes	ag_EC ca_EC ga_EC mo_EC	4	b2210	b2210	+	+	+	+
