# Supplementary material for: GEMsembler: consensus model assembly and structural comparison of genome-scale metabolic models across tools improve functional performance
Source: mSystems. 2025 Sep 8;10(10):e00574-25. doi: 10.1128/msystems.00574-25 (PMC12542698; doi:10.1128/msystems.00574-25)
Supplement: Table S5 — Biomass reaction composition, its confidence and decision on inclusion in the final biomass reaction. [file msystems.00574-25-s0006.xlsx]

## Sheet: Biomass_LP
Metabolite	Type	Met_confidence	Biomass_confidence	Status	ag_LP	ca_LP	ga_LP	mo_LP	Decision	Comment
ACP_c	reactant	Core4	Core3	yes	+	-	+	+	no	weird staff, never synthesized
ala__L_c	reactant	Core4	Core4	yes	+	+	+	+	yes
amet_c	reactant	Core4	Core4	yes	+	+	+	+	yes
arg__L_c	reactant	Core4	Core4	yes	+	+	+	+	yes
asn__L_c	reactant	Core4	Core4	yes	+	+	+	+	yes
asp__L_c	reactant	Core4	Core4	yes	+	+	+	+	yes
atp_c	reactant	Core4	Core4	yes	+	+	+	+	yes
ca2_c	reactant	Core4	Core4	yes	+	+	+	+	yes
cl_c	reactant	Core4	Core4	yes	+	+	+	+	yes
coa_c	reactant	Core4	Core4	yes	+	+	+	+	yes
cobalt2_c	reactant	Core4	Core4	yes	+	+	+	+	yes
ctp_c	reactant	Core4	Core4	yes	+	+	+	+	yes
cu2_c	reactant	Core4	Core4	yes	+	+	+	+	yes
cys__L_c	reactant	Core4	Core4	yes	+	+	+	+	yes
datp_c	reactant	Core4	Core4	yes	+	+	+	+	yes
dctp_c	reactant	Core4	Core4	yes	+	+	+	+	yes
dgtp_c	reactant	Core4	Core4	yes	+	+	+	+	yes
dttp_c	reactant	Core4	Core4	yes	+	+	+	+	yes
fad_c	reactant	Core4	Core4	yes	+	+	+	+	yes
fe2_c	reactant	Core4	Core4	yes	+	+	+	+	yes
fe3_c	reactant	Core4	Core4	yes	+	+	+	+	yes
gln__L_c	reactant	Core4	Core4	yes	+	+	+	+	yes
glu__L_c	reactant	Core4	Core4	yes	+	+	+	+	yes
gly_c	reactant	Core4	Core4	yes	+	+	+	+	yes
gtp_c	reactant	Core4	Core4	yes	+	+	+	+	yes
h2o_c	reactant	Core4	Core3	yes	+	+	+	-	yes
his__L_c	reactant	Core4	Core4	yes	+	+	+	+	yes
ile__L_c	reactant	Core4	Core4	yes	+	+	+	+	yes
k_c	reactant	Core4	Core4	yes	+	+	+	+	yes
leu__L_c	reactant	Core4	Core4	yes	+	+	+	+	yes
lys__L_c	reactant	Core4	Core4	yes	+	+	+	+	yes
met__L_c	reactant	Core4	Core4	yes	+	+	+	+	yes
mg2_c	reactant	Core4	Core4	yes	+	+	+	+	yes
mn2_c	reactant	Core4	Core4	yes	+	+	+	+	yes
nad_c	reactant	Core4	Core4	yes	+	+	+	+	yes
nadp_c	reactant	Core4	Core4	yes	+	+	+	+	yes
phe__L_c	reactant	Core4	Core4	yes	+	+	+	+	yes
pro__L_c	reactant	Core4	Core4	yes	+	+	+	+	yes
pydx5p_c	reactant	Core4	Core4	yes	+	+	+	+	yes
ribflv_c	reactant	Core4	Core4	yes	+	+	+	+	yes
ser__L_c	reactant	Core4	Core4	yes	+	+	+	+	yes
so4_c	reactant	Core4	Core4	yes	+	+	+	+	yes
tcam_c	reactant	Core3	Core3	yes	+	-	+	+	yes	?
thr__L_c	reactant	Core4	Core4	yes	+	+	+	+	yes
trp__L_c	reactant	Core4	Core4	yes	+	+	+	+	yes
tyr__L_c	reactant	Core4	Core4	yes	+	+	+	+	yes
udcpdp_c	reactant	Core2	Core1	no	+	-	-	-	yes	? not in many models but nicly syntezided by agora
utp_c	reactant	Core4	Core4	yes	+	+	+	+	yes
val__L_c	reactant	Core4	Core4	yes	+	+	+	+	yes
zn2_c	reactant	Core4	Core4	yes	+	+	+	+	yes
10fthf_c	reactant	Core4	Core3	yes	-	+	+	+	yes
gtca1_45_BS_c	reactant	Core1	Core1	no	-	+	-	-	yes	?
gtca2_45_BS_c	reactant	Core1	Core1	no	-	+	-	-	yes	?
gtca3_45_BS_c	reactant	Core1	Core1	no	-	+	-	-	yes	?
lipo1_24_BS_c	reactant	Core1	Core1	no	-	+	-	-	no
lipo2_24_BS_c	reactant	Core1	Core1	no	-	+	-	-	no
lipo3_24_BS_c	reactant	Core1	Core1	no	-	+	-	-	no	? Became no after looking into long only carveme path
lipo4_24_BS_c	reactant	Core1	Core1	no	-	+	-	-	no	? Became no after looking into long only carveme path
mlthf_c	reactant	Core4	Core1	no	-	+	-	-	no
mql8_c	reactant	Core4	Core1	no	-	+	-	-	no
peptido_BS_c	reactant	Core1	Core1	no	-	+	-	-	yes	?
thf_c	reactant	Core4	Core3	yes	-	+	+	+	yes	?
thmpp_c	reactant	Core4	Core3	yes	-	+	+	+	yes
gthrd_c	reactant	Core4	Core2	q	-	-	+	+	no
5mthf_c	reactant	Core4	Core2	q	-	-	+	+	no
pheme_c	reactant	Core3	Core2	q	-	-	+	+	no
ptrc_c	reactant	Core4	Core2	q	-	-	+	+	yes	?
spmd_c	reactant	Core4	Core2	q	-	-	+	+	yes	?
adocbl_c	reactant	Core2	Core2	q	-	-	+	+	no	No model can make it
sheme_c	reactant	Core2	Core2	q	-	-	+	+	no	? Became no after looking into long only gapseq path
pg180_c	reactant	Core4	Core2	q	-	-	+	+	no
pe180_c	reactant	Core3	Core2	q	-	-	+	+	no
q8_c	reactant	Core4	Core1	no	-	-	-	+	no
mqn8_c	reactant	Core4	Core1	no	-	-	-	+	no
h_c	reactant	Core4	Core1	no	-	-	-	+	no	h in products
2dmmq8_c	reactant	Core4	Core1	no	-	-	-	+	no
adp_c	product	Core4	Core4	yes	+	+	+	+	yes
apoACP_c	product	Core4	Core3	yes	+	-	+	+	no	not minimal product
biomass_c	product	Core1	Core1	no	+	-	-	-	no	not minimal product
h_c	product	Core4	Core3	yes	+	+	+	-	yes
pi_c	product	Core4	Core4	yes	+	+	+	+	yes
ppi_c	product	Core4	Core4	yes	+	+	+	+	yes
dmbzid_c	product	Core2	Core2	q	-	-	+	+	no	not minimal product
cbi_c	product	Core2	Core2	q	-	-	+	+	no	not minimal product
h2o_c	product	Core4	Core1	no	-	-	-	+	no

## Sheet: Biomass_EC
Metabolite	Type	Met_confidence	Biomass_confidence	Status	ag_EC	ca_EC	ga_EC	mo_EC	Decision	Comment
10fthf_c	reactant	Core4	Core4	yes	+	+	+	+	yes
2dmmq8_c	reactant	Core4	Core3	yes	+	-	+	+	yes
5mthf_c	reactant	Core4	Core3	yes	+	-	+	+	yes
ACP_c	reactant	Core4	Core3	yes	+	-	+	+	no
adocbl_c	reactant	Core3	Core3	yes	+	-	+	+	no	? no model model can produce it, in the paper they added it to the media
ala__L_c	reactant	Core4	Core4	yes	+	+	+	+	yes
amet_c	reactant	Core4	Core4	yes	+	+	+	+	yes
arg__L_c	reactant	Core4	Core4	yes	+	+	+	+	yes
asn__L_c	reactant	Core4	Core4	yes	+	+	+	+	yes
asp__L_c	reactant	Core4	Core4	yes	+	+	+	+	yes
atp_c	reactant	Core4	Core4	yes	+	+	+	+	yes
ca2_c	reactant	Core4	Core4	yes	+	+	+	+	yes
cl_c	reactant	Core4	Core4	yes	+	+	+	+	yes
coa_c	reactant	Core4	Core4	yes	+	+	+	+	yes
cobalt2_c	reactant	Core4	Core4	yes	+	+	+	+	yes
colipa_c	reactant	Core3	Core3	yes	+	-	+	+	no	? only mixed ga and ag can make it
ctp_c	reactant	Core4	Core4	yes	+	+	+	+	yes
cu2_c	reactant	Core4	Core4	yes	+	+	+	+	yes
cys__L_c	reactant	Core4	Core4	yes	+	+	+	+	yes
datp_c	reactant	Core4	Core4	yes	+	+	+	+	yes
dctp_c	reactant	Core4	Core4	yes	+	+	+	+	yes
dgtp_c	reactant	Core4	Core4	yes	+	+	+	+	yes
dttp_c	reactant	Core4	Core4	yes	+	+	+	+	yes
fad_c	reactant	Core4	Core4	yes	+	+	+	+	yes
fe2_c	reactant	Core4	Core4	yes	+	+	+	+	yes
fe3_c	reactant	Core4	Core4	yes	+	+	+	+	yes
gln__L_c	reactant	Core4	Core4	yes	+	+	+	+	yes
glu__L_c	reactant	Core4	Core4	yes	+	+	+	+	yes
gly_c	reactant	Core4	Core4	yes	+	+	+	+	yes
gthrd_c	reactant	Core4	Core3	yes	+	-	+	+	yes
gtp_c	reactant	Core4	Core4	yes	+	+	+	+	yes
h2o_c	reactant	Core4	Core4	yes	+	+	+	+	yes
his__L_c	reactant	Core4	Core4	yes	+	+	+	+	yes
ile__L_c	reactant	Core4	Core4	yes	+	+	+	+	yes
k_c	reactant	Core4	Core4	yes	+	+	+	+	yes
leu__L_c	reactant	Core4	Core4	yes	+	+	+	+	yes
lys__L_c	reactant	Core4	Core4	yes	+	+	+	+	yes
met__L_c	reactant	Core4	Core4	yes	+	+	+	+	yes
mg2_c	reactant	Core4	Core4	yes	+	+	+	+	yes
mn2_c	reactant	Core4	Core4	yes	+	+	+	+	yes
mqn8_c	reactant	Core4	Core3	yes	+	-	+	+	yes
nad_c	reactant	Core4	Core4	yes	+	+	+	+	yes
nadp_c	reactant	Core4	Core4	yes	+	+	+	+	yes
pe180_c	reactant	Core4	Core3	yes	+	-	+	+	no	? only mixed ga and ag can make it
phe__L_c	reactant	Core4	Core4	yes	+	+	+	+	yes
pheme_c	reactant	Core4	Core4	yes	+	+	+	+	yes
pro__L_c	reactant	Core4	Core4	yes	+	+	+	+	yes
ptrc_c	reactant	Core4	Core3	yes	+	-	+	+	yes
pydx5p_c	reactant	Core4	Core4	yes	+	+	+	+	yes
ribflv_c	reactant	Core4	Core4	yes	+	+	+	+	yes
ser__L_c	reactant	Core4	Core4	yes	+	+	+	+	yes
sheme_c	reactant	Core4	Core4	yes	+	+	+	+	yes
so4_c	reactant	Core4	Core4	yes	+	+	+	+	yes
spmd_c	reactant	Core4	Core3	yes	+	-	+	+	yes
thf_c	reactant	Core4	Core4	yes	+	+	+	+	yes
thmpp_c	reactant	Core4	Core4	yes	+	+	+	+	yes
thr__L_c	reactant	Core4	Core4	yes	+	+	+	+	yes
trp__L_c	reactant	Core4	Core4	yes	+	+	+	+	yes
tyr__L_c	reactant	Core4	Core4	yes	+	+	+	+	yes
utp_c	reactant	Core4	Core4	yes	+	+	+	+	yes
val__L_c	reactant	Core4	Core4	yes	+	+	+	+	yes
zn2_c	reactant	Core4	Core4	yes	+	+	+	+	yes
adp_c	product	Core4	Core4	yes	+	+	+	+	yes
apoACP_c	product	Core4	Core3	yes	+	-	+	+	no	not minimal product
cbi_c	product	Core3	Core3	yes	+	-	+	+	no	not minimal product
dmbzid_c	product	Core3	Core3	yes	+	-	+	+	no	not minimal product
h_c	product	Core4	Core4	yes	+	+	+	+	yes
pi_c	product	Core4	Core4	yes	+	+	+	+	yes
ppi_c	product	Core4	Core4	yes	+	+	+	+	yes
pg180_c	reactant	Core3	Core2	q	+	-	-	+	no
q8_c	reactant	Core4	Core2	q	+	-	-	+	no
clpn180_c	reactant	Core1	Core1	no	+	-	-	-	no
dtdprmn_c	reactant	Core3	Core1	no	+	-	-	-	no
kdo2lipid4L_c	reactant	Core3	Core1	no	+	-	-	-	no
udcpdp_c	reactant	Core2	Core1	no	+	-	-	-	yes	? not in many models but nicly syntezided by agora
kdo2lipid4_p	reactant	Core1	Core1	no	-	+	-	-	no
mlthf_c	reactant	Core4	Core1	no	-	+	-	-	no
mql8_c	reactant	Core4	Core1	no	-	+	-	-	no
murein5px4p_p	reactant	Core1	Core1	no	-	+	-	-	no
pe160_c	reactant	Core4	Core1	no	-	+	-	-	yes	? only in ca, but we need some lipids
pe160_p	reactant	Core1	Core1	no	-	+	-	-	no
pe161_c	reactant	Core4	Core1	no	-	+	-	-	no	? lipids in ca, but long 1 model pathway
pe161_p	reactant	Core1	Core1	no	-	+	-	-	no
biomass_c	product	Core1	Core1	no	+	-	-	-	no	not minimal product
