# Supplementary material for: GEMsembler: consensus model assembly and structural comparison of genome-scale metabolic models across tools improve functional performance
Source: mSystems. 2025 Sep 8;10(10):e00574-25. doi: 10.1128/msystems.00574-25 (PMC12542698; doi:10.1128/msystems.00574-25)
Supplement: Table S6 — Summary of topology-based confidence analysis and identification of uncertainties. [file msystems.00574-25-s0007.xlsx]

## Sheet: Metabolite_classification_fig2c
Metabolites	Metabolite_type	Organism	Type_sp	Level1	Level2	Level3	Level4
ACP_c	Biomass_component	EC	Biomass_component_EC	cofactors etc	na	na	na
adocbl_c	Biomass_component	EC	Biomass_component_EC	cofactors etc	na	na	na
amet_c	Biomass_component	EC	Biomass_component_EC	cofactors etc	na	na	na
atp_c	Biomass_component	EC	Biomass_component_EC	cofactors etc	na	na	na
coa_c	Biomass_component	EC	Biomass_component_EC	cofactors etc	na	na	na
ctp_c	Biomass_component	EC	Biomass_component_EC	cofactors etc	na	na	na
cys__L_c	Biomass_component	EC	Biomass_component_EC	cofactors etc	na	na	na
datp_c	Biomass_component	EC	Biomass_component_EC	cofactors etc	na	na	na
dctp_c	Biomass_component	EC	Biomass_component_EC	cofactors etc	na	na	na
dgtp_c	Biomass_component	EC	Biomass_component_EC	cofactors etc	na	na	na
dttp_c	Biomass_component	EC	Biomass_component_EC	cofactors etc	na	na	na
fad_c	Biomass_component	EC	Biomass_component_EC	cofactors etc	na	na	na
gthrd_c	Biomass_component	EC	Biomass_component_EC	cofactors etc	na	na	na
gtp_c	Biomass_component	EC	Biomass_component_EC	cofactors etc	na	na	na
met__L_c	Biomass_component	EC	Biomass_component_EC	cofactors etc	na	na	na
mqn8_c	Biomass_component	EC	Biomass_component_EC	cofactors etc	na	na	na
nad_c	Biomass_component	EC	Biomass_component_EC	cofactors etc	na	na	na
nadp_c	Biomass_component	EC	Biomass_component_EC	cofactors etc	na	na	na
pheme_c	Biomass_component	EC	Biomass_component_EC	cofactors etc	na	na	na
q8_c	Biomass_component	EC	Biomass_component_EC	cofactors etc	na	na	na
ribflv_c	Biomass_component	EC	Biomass_component_EC	cofactors etc	na	na	na
sheme_c	Biomass_component	EC	Biomass_component_EC	cofactors etc	na	na	na
spmd_c	Biomass_component	EC	Biomass_component_EC	cofactors etc	na	na	na
thf_c	Biomass_component	EC	Biomass_component_EC	cofactors etc	na	na	na
thmpp_c	Biomass_component	EC	Biomass_component_EC	cofactors etc	na	na	na
utp_c	Biomass_component	EC	Biomass_component_EC	cofactors etc	na	na	na
mql8_c	Biomass_component	EC	Biomass_component_EC	cofactors etc	na	na	na
ACP_c	Biomass_component	LP	Biomass_component_LP	cofactors etc	na	na	na
atp_c	Biomass_component	LP	Biomass_component_LP	cofactors etc	na	na	na
coa_c	Biomass_component	LP	Biomass_component_LP	cofactors etc	na	na	na
ctp_c	Biomass_component	LP	Biomass_component_LP	cofactors etc	na	na	na
datp_c	Biomass_component	LP	Biomass_component_LP	cofactors etc	na	na	na
dctp_c	Biomass_component	LP	Biomass_component_LP	cofactors etc	na	na	na
dgtp_c	Biomass_component	LP	Biomass_component_LP	cofactors etc	na	na	na
dttp_c	Biomass_component	LP	Biomass_component_LP	cofactors etc	na	na	na
fad_c	Biomass_component	LP	Biomass_component_LP	cofactors etc	na	na	na
gtp_c	Biomass_component	LP	Biomass_component_LP	cofactors etc	na	na	na
nad_c	Biomass_component	LP	Biomass_component_LP	cofactors etc	na	na	na
nadp_c	Biomass_component	LP	Biomass_component_LP	cofactors etc	na	na	na
utp_c	Biomass_component	LP	Biomass_component_LP	cofactors etc	na	na	na
mql8_c	Biomass_component	LP	Biomass_component_LP	cofactors etc	na	na	na
thf_c	Biomass_component	LP	Biomass_component_LP	cofactors etc	na	na	na
pheme_c	Biomass_component	LP	Biomass_component_LP	cofactors etc	na	na	na
adocbl_c	Biomass_component	LP	Biomass_component_LP	cofactors etc	na	na	na
q8_c	Biomass_component	LP	Biomass_component_LP	cofactors etc	na	na	na
mqn8_c	Biomass_component	LP	Biomass_component_LP	cofactors etc	na	na	na
arg__L_c	Biomass_component	LP	Biomass_component_LP	media nutrients	na	na	na
glu__L_c	Biomass_component	LP	Biomass_component_LP	media nutrients	na	na	na
ile__L_c	Biomass_component	LP	Biomass_component_LP	media nutrients	na	na	na
leu__L_c	Biomass_component	LP	Biomass_component_LP	media nutrients	na	na	na
met__L_c	Biomass_component	LP	Biomass_component_LP	media nutrients	na	na	na
phe__L_c	Biomass_component	LP	Biomass_component_LP	media nutrients	na	na	na
thr__L_c	Biomass_component	LP	Biomass_component_LP	media nutrients	na	na	na
trp__L_c	Biomass_component	LP	Biomass_component_LP	media nutrients	na	na	na
tyr__L_c	Biomass_component	LP	Biomass_component_LP	media nutrients	na	na	na
val__L_c	Biomass_component	LP	Biomass_component_LP	media nutrients	na	na	na
glc__D_c	Central_carbon	EC	Central_carbon_EC	media nutrients	na	na	na
glc__D_c	Central_carbon	LP	Central_carbon_LP	media nutrients	na	na	na
ca2_c	Biomass_component	EC	Biomass_component_EC	media other	na	na	na
cl_c	Biomass_component	EC	Biomass_component_EC	media other	na	na	na
cobalt2_c	Biomass_component	EC	Biomass_component_EC	media other	na	na	na
cu2_c	Biomass_component	EC	Biomass_component_EC	media other	na	na	na
fe2_c	Biomass_component	EC	Biomass_component_EC	media other	na	na	na
fe3_c	Biomass_component	EC	Biomass_component_EC	media other	na	na	na
h2o_c	Biomass_component	EC	Biomass_component_EC	media other	na	na	na
k_c	Biomass_component	EC	Biomass_component_EC	media other	na	na	na
mg2_c	Biomass_component	EC	Biomass_component_EC	media other	na	na	na
mn2_c	Biomass_component	EC	Biomass_component_EC	media other	na	na	na
so4_c	Biomass_component	EC	Biomass_component_EC	media other	na	na	na
zn2_c	Biomass_component	EC	Biomass_component_EC	media other	na	na	na
ca2_c	Biomass_component	LP	Biomass_component_LP	media other	na	na	na
cl_c	Biomass_component	LP	Biomass_component_LP	media other	na	na	na
cobalt2_c	Biomass_component	LP	Biomass_component_LP	media other	na	na	na
cu2_c	Biomass_component	LP	Biomass_component_LP	media other	na	na	na
fe2_c	Biomass_component	LP	Biomass_component_LP	media other	na	na	na
fe3_c	Biomass_component	LP	Biomass_component_LP	media other	na	na	na
h2o_c	Biomass_component	LP	Biomass_component_LP	media other	na	na	na
k_c	Biomass_component	LP	Biomass_component_LP	media other	na	na	na
mg2_c	Biomass_component	LP	Biomass_component_LP	media other	na	na	na
mn2_c	Biomass_component	LP	Biomass_component_LP	media other	na	na	na
ribflv_c	Biomass_component	LP	Biomass_component_LP	media other	na	na	na
so4_c	Biomass_component	LP	Biomass_component_LP	media other	na	na	na
zn2_c	Biomass_component	LP	Biomass_component_LP	media other	na	na	na
h_c	Biomass_component	LP	Biomass_component_LP	media other	na	na	na
10fthf_c	Biomass_component	EC	Biomass_component_EC	regular	4	complete agreement	na
asn__L_c	Biomass_component	EC	Biomass_component_EC	regular	4	complete agreement	na
asp__L_c	Biomass_component	EC	Biomass_component_EC	regular	4	complete agreement	na
clpn180_c	Biomass_component	EC	Biomass_component_EC	regular	1	na	na
colipa_c	Biomass_component	EC	Biomass_component_EC	regular	3	no synt path	na
dtdprmn_c	Biomass_component	EC	Biomass_component_EC	regular	3	no synt path	na
gln__L_c	Biomass_component	EC	Biomass_component_EC	regular	4	complete agreement	na
glu__L_c	Biomass_component	EC	Biomass_component_EC	regular	4	complete agreement	na
gly_c	Biomass_component	EC	Biomass_component_EC	regular	4	complete agreement	na
kdo2lipid4L_c	Biomass_component	EC	Biomass_component_EC	regular	3	no synt path	na
pro__L_c	Biomass_component	EC	Biomass_component_EC	regular	4	complete agreement	na
ser__L_c	Biomass_component	EC	Biomass_component_EC	regular	4	complete agreement	na
thr__L_c	Biomass_component	EC	Biomass_component_EC	regular	4	complete agreement	na
trp__L_c	Biomass_component	EC	Biomass_component_EC	regular	4	complete agreement	na
kdo2lipid4_p	Biomass_component	EC	Biomass_component_EC	regular	1	na	na
mlthf_c	Biomass_component	EC	Biomass_component_EC	regular	4	complete agreement	na
murein5px4p_p	Biomass_component	EC	Biomass_component_EC	regular	1	na	na
pe160_p	Biomass_component	EC	Biomass_component_EC	regular	1	na	na
pe161_p	Biomass_component	EC	Biomass_component_EC	regular	1	na	na
2dmmq8_c	Biomass_component	EC	Biomass_component_EC	regular	4	manual	the most uncertainty
5mthf_c	Biomass_component	EC	Biomass_component_EC	regular	4	manual	rather produced
ala__L_c	Biomass_component	EC	Biomass_component_EC	regular	4	manual	the most uncertainty
arg__L_c	Biomass_component	EC	Biomass_component_EC	regular	4	manual	rather produced
his__L_c	Biomass_component	EC	Biomass_component_EC	regular	4	manual	rather produced
ile__L_c	Biomass_component	EC	Biomass_component_EC	regular	4	manual	the most uncertainty
leu__L_c	Biomass_component	EC	Biomass_component_EC	regular	4	manual	the most uncertainty
lys__L_c	Biomass_component	EC	Biomass_component_EC	regular	4	manual	the most uncertainty
pe180_c	Biomass_component	EC	Biomass_component_EC	regular	4	manual	rather not produced
pg180_c	Biomass_component	EC	Biomass_component_EC	regular	3	manual	rather not produced
phe__L_c	Biomass_component	EC	Biomass_component_EC	regular	4	manual	rather produced
ptrc_c	Biomass_component	EC	Biomass_component_EC	regular	4	manual	rather produced
pydx5p_c	Biomass_component	EC	Biomass_component_EC	regular	4	manual	the most uncertainty
tyr__L_c	Biomass_component	EC	Biomass_component_EC	regular	4	manual	rather produced
udcpdp_c	Biomass_component	EC	Biomass_component_EC	regular	2	manual	the most uncertainty
val__L_c	Biomass_component	EC	Biomass_component_EC	regular	4	manual	the most uncertainty
pe160_c	Biomass_component	EC	Biomass_component_EC	regular	4	manual	rather not produced
pe161_c	Biomass_component	EC	Biomass_component_EC	regular	4	manual	rather not produced
amet_c	Biomass_component	LP	Biomass_component_LP	regular	4	complete agreement	na
gln__L_c	Biomass_component	LP	Biomass_component_LP	regular	4	complete agreement	na
his__L_c	Biomass_component	LP	Biomass_component_LP	regular	4	complete agreement	na
10fthf_c	Biomass_component	LP	Biomass_component_LP	regular	4	complete agreement	na
gtca1_45_BS_c	Biomass_component	LP	Biomass_component_LP	regular	1	na	na
gtca2_45_BS_c	Biomass_component	LP	Biomass_component_LP	regular	1	na	na
gtca3_45_BS_c	Biomass_component	LP	Biomass_component_LP	regular	1	na	na
lipo1_24_BS_c	Biomass_component	LP	Biomass_component_LP	regular	1	na	na
lipo2_24_BS_c	Biomass_component	LP	Biomass_component_LP	regular	1	na	na
lipo3_24_BS_c	Biomass_component	LP	Biomass_component_LP	regular	1	na	na
lipo4_24_BS_c	Biomass_component	LP	Biomass_component_LP	regular	1	na	na
mlthf_c	Biomass_component	LP	Biomass_component_LP	regular	4	complete agreement	na
peptido_BS_c	Biomass_component	LP	Biomass_component_LP	regular	1	na	na
5mthf_c	Biomass_component	LP	Biomass_component_LP	regular	4	complete agreement	na
ala__L_c	Biomass_component	LP	Biomass_component_LP	regular	4	manual	the most uncertainty
asn__L_c	Biomass_component	LP	Biomass_component_LP	regular	4	manual	rather produced
asp__L_c	Biomass_component	LP	Biomass_component_LP	regular	4	manual	rather produced
cys__L_c	Biomass_component	LP	Biomass_component_LP	regular	4	manual	the most uncertainty
gly_c	Biomass_component	LP	Biomass_component_LP	regular	4	manual	the most uncertainty
lys__L_c	Biomass_component	LP	Biomass_component_LP	regular	4	manual	the most uncertainty
pro__L_c	Biomass_component	LP	Biomass_component_LP	regular	4	manual	rather produced
pydx5p_c	Biomass_component	LP	Biomass_component_LP	regular	4	manual	the most uncertainty
ser__L_c	Biomass_component	LP	Biomass_component_LP	regular	4	manual	the most uncertainty
tcam_c	Biomass_component	LP	Biomass_component_LP	regular	3	manual	the most uncertainty
udcpdp_c	Biomass_component	LP	Biomass_component_LP	regular	2	manual	the most uncertainty
thmpp_c	Biomass_component	LP	Biomass_component_LP	regular	4	manual	the most uncertainty
gthrd_c	Biomass_component	LP	Biomass_component_LP	regular	4	manual	rather produced
ptrc_c	Biomass_component	LP	Biomass_component_LP	regular	4	manual	the most uncertainty
spmd_c	Biomass_component	LP	Biomass_component_LP	regular	4	manual	rather not produced
sheme_c	Biomass_component	LP	Biomass_component_LP	regular	2	manual	rather not produced
pg180_c	Biomass_component	LP	Biomass_component_LP	regular	4	manual	rather not produced
pe180_c	Biomass_component	LP	Biomass_component_LP	regular	3	manual	rather not produced
2dmmq8_c	Biomass_component	LP	Biomass_component_LP	regular	4	manual	the most uncertainty
g6p_c	Central_carbon	EC	Central_carbon_EC	regular	4	complete agreement	na
f6p_c	Central_carbon	EC	Central_carbon_EC	regular	4	complete agreement	na
fdp_c	Central_carbon	EC	Central_carbon_EC	regular	4	complete agreement	na
g3p_c	Central_carbon	EC	Central_carbon_EC	regular	4	complete agreement	na
13dpg_c	Central_carbon	EC	Central_carbon_EC	regular	4	complete agreement	na
3pg_c	Central_carbon	EC	Central_carbon_EC	regular	4	complete agreement	na
2pg_c	Central_carbon	EC	Central_carbon_EC	regular	4	complete agreement	na
pep_c	Central_carbon	EC	Central_carbon_EC	regular	4	complete agreement	na
pyr_c	Central_carbon	EC	Central_carbon_EC	regular	4	complete agreement	na
oaa_c	Central_carbon	EC	Central_carbon_EC	regular	4	complete agreement	na
accoa_c	Central_carbon	EC	Central_carbon_EC	regular	4	complete agreement	na
cit_c	Central_carbon	EC	Central_carbon_EC	regular	4	complete agreement	na
icit_c	Central_carbon	EC	Central_carbon_EC	regular	4	complete agreement	na
acon_C_c	Central_carbon	EC	Central_carbon_EC	regular	4	complete agreement	na
succ_c	Central_carbon	EC	Central_carbon_EC	regular	4	complete agreement	na
glx_c	Central_carbon	EC	Central_carbon_EC	regular	4	complete agreement	na
akg_c	Central_carbon	EC	Central_carbon_EC	regular	4	complete agreement	na
osuc_c	Central_carbon	EC	Central_carbon_EC	regular	0	na	na
succoa_c	Central_carbon	EC	Central_carbon_EC	regular	4	complete agreement	na
fum_c	Central_carbon	EC	Central_carbon_EC	regular	4	complete agreement	na
mal__L_c	Central_carbon	EC	Central_carbon_EC	regular	4	complete agreement	na
6pgl_c	Central_carbon	EC	Central_carbon_EC	regular	4	complete agreement	na
6pgc_c	Central_carbon	EC	Central_carbon_EC	regular	4	complete agreement	na
ru5p__D_c	Central_carbon	EC	Central_carbon_EC	regular	4	complete agreement	na
xu5p__D_c	Central_carbon	EC	Central_carbon_EC	regular	4	complete agreement	na
r5p_c	Central_carbon	EC	Central_carbon_EC	regular	4	complete agreement	na
s7p_c	Central_carbon	EC	Central_carbon_EC	regular	4	complete agreement	na
e4p_c	Central_carbon	EC	Central_carbon_EC	regular	4	complete agreement	na
g6p_B_c	Central_carbon	EC	Central_carbon_EC	regular	3	manual	rather produced
g6p_c	Central_carbon	LP	Central_carbon_LP	regular	4	complete agreement	na
f6p_c	Central_carbon	LP	Central_carbon_LP	regular	4	complete agreement	na
fdp_c	Central_carbon	LP	Central_carbon_LP	regular	4	complete agreement	na
g3p_c	Central_carbon	LP	Central_carbon_LP	regular	4	complete agreement	na
13dpg_c	Central_carbon	LP	Central_carbon_LP	regular	4	complete agreement	na
3pg_c	Central_carbon	LP	Central_carbon_LP	regular	4	complete agreement	na
2pg_c	Central_carbon	LP	Central_carbon_LP	regular	4	complete agreement	na
pep_c	Central_carbon	LP	Central_carbon_LP	regular	4	complete agreement	na
pyr_c	Central_carbon	LP	Central_carbon_LP	regular	4	complete agreement	na
accoa_c	Central_carbon	LP	Central_carbon_LP	regular	4	complete agreement	na
icit_c	Central_carbon	LP	Central_carbon_LP	regular	0	na	na
acon_C_c	Central_carbon	LP	Central_carbon_LP	regular	0	na	na
akg_c	Central_carbon	LP	Central_carbon_LP	regular	4	complete agreement	na
osuc_c	Central_carbon	LP	Central_carbon_LP	regular	0	na	na
g6p_B_c	Central_carbon	LP	Central_carbon_LP	regular	4	complete agreement	na
6pgl_c	Central_carbon	LP	Central_carbon_LP	regular	4	complete agreement	na
6pgc_c	Central_carbon	LP	Central_carbon_LP	regular	4	complete agreement	na
ru5p__D_c	Central_carbon	LP	Central_carbon_LP	regular	4	complete agreement	na
xu5p__D_c	Central_carbon	LP	Central_carbon_LP	regular	4	complete agreement	na
r5p_c	Central_carbon	LP	Central_carbon_LP	regular	4	complete agreement	na
s7p_c	Central_carbon	LP	Central_carbon_LP	regular	4	complete agreement	na
e4p_c	Central_carbon	LP	Central_carbon_LP	regular	4	complete agreement	na
oaa_c	Central_carbon	LP	Central_carbon_LP	regular	4	manual	rather produced
cit_c	Central_carbon	LP	Central_carbon_LP	regular	4	manual	rather not produced
succ_c	Central_carbon	LP	Central_carbon_LP	regular	4	manual	the most uncertainty
glx_c	Central_carbon	LP	Central_carbon_LP	regular	4	manual	rather not produced
succoa_c	Central_carbon	LP	Central_carbon_LP	regular	4	manual	the most uncertainty
fum_c	Central_carbon	LP	Central_carbon_LP	regular	4	manual	rather produced
mal__L_c	Central_carbon	LP	Central_carbon_LP	regular	4	manual	rather produced

## Sheet: Uncertain_reactions_fig2d
Metabolite	Organism	Metabolite_status	Reactions	R_distance	R_confidence	GPR_confidence
succ_c	LP	Questionable	SUCDi	1	3	1
succ_c	LP	Questionable	ABTA	2	2	1
succoa_c	LP	Questionable	AKGDH	1	2	2
ala__L_c	LP	Questionable	ALATA_L	1	1	1
ala__L_c	LP	Questionable	VPAMTr	1	1	1
ser__L_c	LP	Questionable	PSP_L	1	1	1
ser__L_c	LP	Questionable	TRPS2_1	1	1	1
gly_c	LP	Questionable	THRA	1	1	1
cys__L_c	LP	Questionable	SHSL2	2	2	1
cys__L_c	LP	Questionable	SHSL2r	2	2	2
cys__L_c	LP	Questionable	CYSS	1	1	1
cys__L_c	LP	Questionable	CYSS_2	1	2	1
cys__L_c	LP	Questionable	SHL_c	1	2	2
cys__L_c	LP	Questionable	SHSL1	1	3	3
cys__L_c	LP	Questionable	CYSTGL	1	2	2
cys__L_c	LP	Questionable	METB1	1	2	1
lys__L_c	LP	Questionable	DHDPS	5	3	3
lys__L_c	LP	Questionable	DHDPRy	4	2	2
lys__L_c	LP	Questionable	LDAPAT	3	2	1
pydx5p_c	LP	Questionable	PYDXS	1	3	0
tcam_c	LP	Questionable	TECA4S	1	3	0
udcpdp_c	LP	Questionable	UDCPDPS	1	1	0
thmpp_c	LP	Questionable	TMPK	1	3	1
thmpp_c	LP	Questionable	THMP	2	2	0
ptrc_c	LP	Questionable	ORNDC	1	2	1
2dmmq8_c	LP	Questionable	AMMQT8_2	1	3	1
2dmmq8_c	EC	Questionable	OCTDPS	3	2	2
ala__L_c	EC	Questionable	ALATA_L	1	2	2
ile__L_c	EC	Questionable	KARA2	3	2	2
ile__L_c	EC	Questionable	ACHBS	4	2	2
leu__L_c	EC	Questionable	OMCDC	2	3	2
lys__L_c	EC	Questionable	DHDPRy	6	2	1
lys__L_c	EC	Questionable	DHDPS	7	3	2
pydx5p_c	EC	Questionable	PDX5PS	2	1	1
udcpdp_c	EC	Questionable	UDCPDPS	1	1	1
val__L_c	EC	Questionable	ACLS	4	2	2

## Sheet: Ex_LP_succ_pathway_fig2e
Reaction	R_confidence	Status	R_models	Distance from succ_c	GPR_confidence	GPR_core	GPR_assembly	ag_LP	ca_LP	ga_LP	mo_LP
r0191	2	q	ga_LP mo_LP	4	1	lp_1011 or lp_1329 or lp_1898	lp_1011 or lp_1329 or lp_1898	-	-	+	+
G6PI3	4	yes	ag_LP ca_LP ga_LP mo_LP	4	4	lp_2502	lp_2502	+	+	+	+
ACGS	4	yes	ag_LP ca_LP ga_LP mo_LP	5	3	lp_0529	lp_0529	+	+	+	+
TALA	4	yes	ag_LP ca_LP ga_LP mo_LP	4	3	lp_3539	lp_2600 or lp_3539 or lp_3617	+	+	+	+
TPI	4	yes	ag_LP ca_LP ga_LP mo_LP	3	3	lp_0791	lp_0791	+	+	+	+
GND	4	yes	ag_LP ca_LP ga_LP mo_LP	4	3	lp_1541	lp_1251 or lp_1541	+	+	+	+
GAPD	4	yes	ag_LP ca_LP ga_LP mo_LP	4	3	lp_0789	lp_0789	+	+	+	+
PKETX	4	yes	ag_LP ca_LP ga_LP mo_LP	4	4	lp_2659 or lp_3551	lp_2659 or lp_3551	+	+	+	+
GLUDC	4	yes	ag_LP ca_LP ga_LP mo_LP	3	4	lp_3420	lp_3420	+	+	+	+
SSALx	4	yes	ag_LP ca_LP ga_LP mo_LP	1	4	lp_3092	lp_3092	+	+	+	+
PC	3	yes	ag_LP ca_LP ga_LP	3	3	lp_2136	lp_0590 or lp_2136	+	+	+	-
PTAr	4	yes	ag_LP ca_LP ga_LP mo_LP	4	4	lp_0807	lp_0807	+	+	+	+
ASPT	4	yes	ag_LP ca_LP ga_LP mo_LP	2	4	lp_2830	lp_0979 or lp_1112 or lp_2308 or lp_2830 or lp_3001	+	+	+	+
PGK	4	yes	ag_LP ca_LP ga_LP mo_LP	5	3	lp_0790	lp_0790	+	+	+	+
ORNTA	2	q	ga_LP mo_LP	3	1	lp_1721	lp_1721	-	-	+	+
G5SD	4	yes	ag_LP ca_LP ga_LP mo_LP	4	3	lp_0017	lp_0017	+	+	+	+
PYK	4	yes	ag_LP ca_LP ga_LP mo_LP	4	3	lp_1897	lp_1897	+	+	+	+
HEX1	4	yes	ag_LP ca_LP ga_LP mo_LP	5	4	lp_1573	lp_1573 or lp_2595 or lp_3567	+	+	+	+
ACOTA	3	yes	ag_LP ca_LP ga_LP	3	2	lp_0531	lp_0531	+	+	+	-
PGL	4	yes	ag_LP ca_LP ga_LP mo_LP	5	3	lp_2219	lp_2219	+	+	+	+
PFK	4	yes	ag_LP ca_LP ga_LP mo_LP	4	3	lp_1898	lp_1011 or lp_1329 or lp_1898	+	+	+	+
ASPTA	4	yes	ag_LP ca_LP ga_LP mo_LP	2	3	lp_1739	lp_1280 or lp_1407 or lp_1410 or lp_1739 or lp_2683 or lp_2684 or lp_2751	+	+	+	+
PGI	4	yes	ag_LP ca_LP ga_LP mo_LP	4	3	lp_2502	lp_2502	+	+	+	+
PGM	4	yes	ag_LP ca_LP ga_LP mo_LP	5	3	lp_0597 or lp_3170	lp_0205 or lp_0597 or lp_0900 or lp_1785 or lp_2170 or lp_2785 or lp_3170	+	+	+	+
PSERT	4	yes	ag_LP ca_LP ga_LP mo_LP	3	3	lp_0204	lp_0204	+	+	+	+
ABTA	2	q	ca_LP ga_LP	2	1	lp_1721	lp_1721	-	+	+	-
ACGK	3	yes	ag_LP ca_LP ga_LP	5	2	lp_0530	lp_0488 or lp_0530	+	+	+	-
AGPR	4	yes	ag_LP ca_LP ga_LP mo_LP	4	3	lp_0528	lp_0487 or lp_0528	+	+	+	+
G6PDH2r	4	yes	ag_LP ca_LP ga_LP mo_LP	5	3	lp_2681	lp_2681	+	+	+	+
PKETF	3	yes	ag_LP ca_LP mo_LP	4	3	lp_2659 or lp_3551	lp_2659 or lp_3551	+	+	-	+
SUCDi	3	yes	ag_LP ga_LP mo_LP	1	1	lp_1425 or lp_3125	lp_1425 or lp_3125	+	-	+	+
PGCD	4	yes	ag_LP ca_LP ga_LP mo_LP	4	2	lp_0203 or lp_2790	lp_0203 or lp_2790	+	+	+	+
GLUDy	4	yes	ag_LP ca_LP ga_LP mo_LP	3	3	lp_1169	lp_1169	+	+	+	+
FBA	4	yes	ag_LP ca_LP ga_LP mo_LP	3	3	lp_0330	lp_0330	+	+	+	+
GLU5K	4	yes	ag_LP ca_LP ga_LP mo_LP	5	3	lp_0016	lp_0016	+	+	+	+
GLUK_syn	3	yes	ag_LP ga_LP mo_LP	5	3	lp_1573	lp_1573	+	-	+	+
GAPDi_nadp	3	yes	ag_LP ca_LP ga_LP	4	2	lp_0789	lp_0789	+	+	+	-
SSALy	4	yes	ag_LP ca_LP ga_LP mo_LP	1	4	lp_3092	lp_3092	+	+	+	+
CD6P	2	q	ga_LP mo_LP	4	1	lp_1011 or lp_1329 or lp_1898	lp_1011 or lp_1329 or lp_1898	-	-	+	+
GALM1	4	yes	ag_LP ca_LP ga_LP mo_LP	>5	3	lp_0826 or lp_3487	lp_0826 or lp_1731 or lp_3487	+	+	+	+
RPE	4	yes	ag_LP ca_LP ga_LP mo_LP	4	4	lp_1621	lp_1188 or lp_1621	+	+	+	+
ENO	4	yes	ag_LP ca_LP ga_LP mo_LP	4	3	lp_0792 or lp_1920	lp_0792 or lp_1920	+	+	+	+
G6PBDH	3	yes	ag_LP ga_LP mo_LP	5	2	lp_2681	lp_2681	+	-	+	+
G6PI	4	yes	ag_LP ca_LP ga_LP mo_LP	5	4	lp_2502	lp_2502	+	+	+	+

## Sheet: EX_EC_val_pathway_fig2f
Reaction	R_confidence	Status	R_models	Distance from val__L_c	GPR_confidence	GPR_core	GPR_assembly	ag_EC	ca_EC	ga_EC	mo_EC
G6PI3	3	yes	ag_EC ga_EC mo_EC	4	3	b4025	b4025	+	-	+	+
r0082	3	yes	ag_EC ga_EC mo_EC	5	3	b1136	b1136	+	-	+	+
ACONT	3	yes	ca_EC ga_EC mo_EC	4	2	b0771 or b1276	(b0118 and b1276) or (b0771 and b1276) or b0771	-	+	+	+
EDD	4	yes	ag_EC ca_EC ga_EC mo_EC	5	4	b1851	b1851	+	+	+	+
PFL	4	yes	ag_EC ca_EC ga_EC mo_EC	4	4	b3114	(b0823 and b0824) or (b0902 and b0903 and b2579) or (b0902 and b0903) or (b0902 and b2579) or (b0902 and b3114) or (b3951 and b3952) or b0823 or b0824 or b0902 or b0903 or b3114 or b3951 or b3952 or b4379	+	+	+	+
GAPD	4	yes	ag_EC ca_EC ga_EC mo_EC	4	4	b1779	b1779 or b2927	+	+	+	+
r0422	3	yes	ag_EC ga_EC mo_EC	4	3	b1136	b1136	+	-	+	+
EDA	4	yes	ag_EC ca_EC ga_EC mo_EC	4	3	b1850	b1850	+	+	+	+
XYLI2	4	yes	ag_EC ca_EC ga_EC mo_EC	5	4	b3565	b3565 or b4025	+	+	+	+
PGK	4	yes	ag_EC ca_EC ga_EC mo_EC	5	4	b2926	b2926	+	+	+	+
HEX7	2	yes	ca_EC ga_EC	4	2	b0394	b0394	-	+	+	-
ICDHx	2	yes	ag_EC ga_EC	4	1	b0073 or b1800	b0073 or b1800	+	-	+	-
FRD2	4	yes	ag_EC ca_EC ga_EC mo_EC	4	4	b4152 or b4154	(b0721 and b0722 and b4151 and b4152 and b4154) or (b0721 and b0722 and b4151 and b4152) or (b0723 and b0724) or (b0723 and b2574 and b4152) or (b0723 and b4153) or (b0724 and b2574 and b4152) or (b0724 and b4154) or (b2574 and b4152 and b4154) or (b4151 and b4152 and b4153 and b4154) or (b4151 and b4153 and b4154) or (b4153 and b4154) or (b4153 and b4154) or b0723 or b4154	+	+	+	+
ICL	4	yes	ag_EC ca_EC ga_EC mo_EC	3	4	b4015	b4015	+	+	+	+
AKGDH	4	yes	ag_EC ca_EC ga_EC mo_EC	4	4	b0726 or b0727	(b0116 and b0726 and b0727) or b0116 or b0304 or b0726 or b0727 or b0871	+	+	+	+
PPC	4	yes	ag_EC ca_EC ga_EC mo_EC	4	4	b3956	b3956	+	+	+	+
GLUDxi	2	yes	ca_EC ga_EC	>5	2	b1761	b1761	-	+	+	-
ACLS	2	yes	ca_EC ga_EC	4	2	(b0077 and b0078) or b3671	(b0077 and b0078 and b0507) or (b0077 and b0078 and b3671) or (b0077 and b0078) or (b3670 and b3671) or b3769	-	+	+	-
CS	4	yes	ag_EC ca_EC ga_EC mo_EC	4	4	b0720	b0074 or b0333 or b0720	+	+	+	+
ACONTa	4	yes	ag_EC ca_EC ga_EC mo_EC	3	4	b1276	(b0118 and b1276) or (b0771 and b1276) or b0118 or b0771 or b1276	+	+	+	+
SUCOAS	4	yes	ag_EC ca_EC ga_EC mo_EC	4	4	b0728 and b0729	(b0728 and b0729) or b0320	+	+	+	+
HEX1	4	yes	ag_EC ca_EC ga_EC mo_EC	5	3	b2388	b0394 or b0676 or b1594 or b2388 or b2550	+	+	+	+
MDH	4	yes	ag_EC ca_EC ga_EC mo_EC	3	4	b3236	b2761 or b3236	+	+	+	+
PGL	4	yes	ag_EC ca_EC ga_EC mo_EC	>5	4	b0767	b0767 or b3718	+	+	+	+
VPAMTr	4	yes	ag_EC ca_EC ga_EC mo_EC	1	4	b3572	b3572 or b4340	+	+	+	+
KARA1	3	yes	ag_EC ca_EC ga_EC	3	3	b3774	b3774	+	+	+	-
VALTA	4	yes	ag_EC ca_EC ga_EC mo_EC	1	4	b3770	b3770	+	+	+	+
PDH	2	yes	ca_EC ga_EC	>5	2	b0114 or b0115 or b0116	(b0114 and b0115 and b0116) or (b0114 and b0116) or b0114 or b0115 or b0116 or b0304 or b0727	-	+	+	-
PGI	4	yes	ag_EC ca_EC ga_EC mo_EC	4	4	b4025	b4025	+	+	+	+
PGM	4	yes	ag_EC ca_EC ga_EC mo_EC	5	4	b0755 or b3612	b0755 or b3612 or b4395	+	+	+	+
G6PDH2r	4	yes	ag_EC ca_EC ga_EC mo_EC	5	4	b1852	b1852	+	+	+	+
SUCDi	4	yes	ag_EC ca_EC ga_EC mo_EC	3	4	b0723 or b0724	(b0721 and b0722 and b0723 and b0724) or (b0721 and b0722 and b4151 and b4152 and b4154) or (b0721 and b0722 and b4151 and b4152) or (b0722 and b0723 and b0724) or (b0723 and b0724) or (b0723 and b2574 and b4152) or (b0723 and b4153) or (b0724 and b2574 and b4152) or (b0724 and b4154) or (b2574 and b4152 and b4154) or (b4153 and b4154) or b0723 or b4154	+	+	+	+
ACONTb	4	yes	ag_EC ca_EC ga_EC mo_EC	3	4	b1276	(b0118 and b1276) or (b0771 and b1276) or b0118 or b0771 or b1276	+	+	+	+
GLUDy	4	yes	ag_EC ca_EC ga_EC mo_EC	>5	4	b1761	(b1761 and b2468 and b3212) or (b1761 and b2887 and b3212) or (b1761 and b3212 and b3213) or (b3212 and b3213) or b1761	+	+	+	+
ALATA_L	2	yes	ca_EC ga_EC	2	2	b2290	b2290 or b2379	-	+	+	-
GLUK_syn	3	yes	ag_EC ga_EC mo_EC	5	2	b2388	b0394 or b2388	+	-	+	+
PPS	4	yes	ag_EC ca_EC ga_EC mo_EC	>5	4	b1702	b1702	+	+	+	+
ICDHyr	3	yes	ag_EC ca_EC ga_EC	4	2	b1136	b1136	+	+	+	-
SUCD1	2	yes	ag_EC mo_EC	4	2	(b0723 and b0724) or b0721 or b0722 or b4151 or b4152 or b4154	(b0723 and b0724) or (b0723 and b4153) or (b0724 and b4154) or (b4153 and b4154) or b0721 or b0722 or b4151 or b4152 or b4154	+	-	-	+
GALM1	4	yes	ag_EC ca_EC ga_EC mo_EC	5	3	b0756	b0756 or b3879	+	+	+	+
DHAD1	4	yes	ag_EC ca_EC ga_EC mo_EC	2	4	b3771	b0269 or b1851 or b3771 or b4297	+	+	+	+
G6PBDH	3	yes	ag_EC ga_EC mo_EC	5	3	b1852	b1852	+	-	+	+
ENO	4	yes	ag_EC ca_EC ga_EC mo_EC	>5	4	b2779	b2261 or b2779	+	+	+	+
G6PI	3	yes	ag_EC ga_EC mo_EC	5	3	b4025	b4025	+	-	+	+
FUM	4	yes	ag_EC ca_EC ga_EC mo_EC	3	4	b1611 or b1612 or b4122	b1611 or b1612 or b4122 or b4139	+	+	+	+
