# Supplementary material for: GEMsembler: consensus model assembly and structural comparison of genome-scale metabolic models across tools improve functional performance
Source: mSystems. 2025 Sep 8;10(10):e00574-25. doi: 10.1128/msystems.00574-25 (PMC12542698; doi:10.1128/msystems.00574-25)
Supplement: Table S8 — Flux-determined (FBA/pFBA) production of biomass components and their confidence. [file msystems.00574-25-s0008.xlsx]

## Sheet: LP_FBA_bc_production_fig3a
Metabolites	Metabolite names	ag_LP	ca_LP	ga_LP	mo_LP	core4	core3	core2	assembly
overall_growth	overall_growth	0	0	0	0	0	0	0	13.0754
glu__L_c	L-Glutamate	5	5	5	5	5	5	5	5
amet_c	S-Adenosyl-L-methionine	1	5	5	1	1	1	1	5
trp__L_c	L-Tryptophan	1	5	5	5	1	1	5	5
ile__L_c	L-Isoleucine	5	5	5	5	5	5	5	5
pro__L_c	L-Proline	5	5	1	5	1	5	5	5
utp_c	UTP C9H11N2O15P3	1	5	1	1	1	1	1	5
zn2_c	Zinc	5	5	5	5	5	5	5	5
ala__L_c	L-Alanine	1	5	1	1	1	1	1	5
k_c	Potassium	5	5	5	5	5	5	5	5
peptido_BS_c	Peptidoglycan subunit of Bacillus subtilis C40H62N8O21	2	5	2	2	1	1	1	5
nadp_c	Nicotinamide adenine dinucleotide phosphate	1	5	1	1	1	1	1	5
tcam_c	Minor teichoic acid (acetylgalactosamine glucose phosphate, n=30)	5	2	5	1	1	1	5	5
fe2_c	Fe2+ mitochondria	5	5	5	5	1	5	5	5
mn2_c	Manganese	5	5	5	5	1	5	5	5
cl_c	Chloride	5	5	5	5	5	5	5	5
so4_c	Sulfate	5	5	5	5	5	5	5	5
ctp_c	CTP C9H12N3O14P3	1	5	1	1	1	1	1	5
h2o_c	H2O H2O	5	5	5	5	1	5	5	5
thmpp_c	Thiamine diphosphate	2	5	1	1	1	1	1	5
cobalt2_c	Co2+	5	5	5	5	5	5	5	5
atp_c	ATP C10H12N5O13P3	1	5	5	1	1	1	1	5
lys__L_c	L-Lysine	1	5	1	1	1	1	1	5
ser__L_c	L-Serine	1	5	5	5	1	1	1	5
phe__L_c	L-Phenylalanine	5	5	5	1	1	5	5	5
arg__L_c	L-Arginine	5	5	5	1	1	5	5	5
datp_c	DATP C10H12N5O12P3	1	5	5	1	1	1	1	5
nad_c	Nicotinamide adenine dinucleotide	1	5	1	1	1	1	1	5
gtca2_45_BS_c	Glycerol teichoic acid n45 unlinked D ala substituted C286H612N47O328P46	2	5	2	2	1	1	1	5
coa_c	Coenzyme A	1	5	1	1	1	1	1	5
10fthf_c	10-Formyltetrahydrofolate	2	5	1	1	1	1	1	5
gln__L_c	L-Glutamine	5	5	5	5	1	5	5	5
val__L_c	L-Valine	5	5	5	5	5	5	5	5
asn__L_c	L-Asparagine	1	5	5	5	1	1	1	5
dgtp_c	DGTP C10H12N5O13P3	1	5	5	1	1	1	1	5
gly_c	Glycine	1	5	5	5	1	1	1	5
ribflv_c	Riboflavin C17H20N4O6	5	5	5	5	5	5	5	5
thr__L_c	L-Threonine	1	5	5	5	1	1	5	5
pydx5p_c	Pyridoxal 5'-phosphate	1	5	5	1	1	5	5	5
udcpdp_c	Undecaprenyl diphosphate	5	2	2	2	1	1	1	5
ptrc_c	Putrescine	2	2	5	5	1	1	5	5
gtca3_45_BS_c	Glycerol teichoic acid n45 unlinked glucose substituted C421H749N2O464P46	2	5	2	2	1	1	1	5
gtca1_45_BS_c	Glycerol teichoic acid n45 unlinked unsubstituted C151H297N2O238P46	2	5	2	2	1	1	1	5
tyr__L_c	L-Tyrosine	5	5	5	1	1	5	5	5
spmd_c	Spermidine	2	2	5	1	1	1	1	5
gtp_c	GTP C10H12N5O14P3	1	5	5	1	1	1	1	5
his__L_c	L-Histidine	1	5	5	5	1	1	1	5
mg2_c	Magnesium	5	5	5	5	1	5	5	5
dctp_c	DCTP C9H12N3O13P3	1	5	1	1	1	1	1	5
fad_c	Flavin adenine dinucleotide oxidized	1	5	5	1	1	1	1	5
fe3_c	Iron (Fe3+)	5	5	5	5	1	5	5	5
met__L_c	L-Methionine	5	5	5	5	1	5	5	5
cys__L_c	L-Cysteine	1	5	1	1	1	1	1	5
leu__L_c	L-Leucine	5	5	5	1	1	5	5	5
cu2_c	Copper	5	5	5	5	1	5	5	5
dttp_c	DTTP C10H13N2O14P3	1	5	1	1	1	1	1	5
asp__L_c	L-Aspartate	1	5	5	5	1	1	1	5
ca2_c	Calcium	5	5	5	5	5	5	5	5
thf_c	5,6,7,8-Tetrahydrofolate	2	5	1	1	1	1	1	5

## Sheet: EC_FBA_bc_production_fig3b
Metabolites	Metabolite names	ag_EC	ca_EC	ga_EC	mo_EC	core4	core3	core2	assembly
overall_growth	overall_growth	0	0	0	0	0	0	0	26.9425
glu__L_c	L-Glutamate	5	5	5	5	5	5	5	5
amet_c	S-Adenosyl-L-methionine	5	5	5	1	1	1	5	5
trp__L_c	L-Tryptophan	5	5	5	5	1	5	5	5
ile__L_c	L-Isoleucine	1	5	5	1	1	1	5	5
pro__L_c	L-Proline	5	5	5	5	5	5	5	5
mqn8_c	Menaquinone 8	1	5	5	5	1	1	1	5
utp_c	UTP C9H11N2O15P3	5	5	5	1	1	1	5	5
ala__L_c	L-Alanine	5	5	5	5	5	5	5	5
zn2_c	Zinc	5	5	5	5	5	5	5	5
k_c	Potassium	5	5	5	5	5	5	5	5
nadp_c	Nicotinamide adenine dinucleotide phosphate	5	5	5	1	1	1	5	5
fe2_c	Fe2+ mitochondria	5	5	5	5	1	5	5	5
mn2_c	Manganese	5	5	5	5	5	5	5	5
cl_c	Chloride	5	5	5	5	5	5	5	5
sheme_c	Siroheme C42H36FeN4O16	1	5	5	1	1	1	1	5
so4_c	Sulfate	5	5	5	5	5	5	5	5
ctp_c	CTP C9H12N3O14P3	5	5	5	1	1	1	5	5
h2o_c	H2O H2O	5	5	5	5	5	5	5	5
thmpp_c	Thiamine diphosphate	5	5	1	1	1	1	5	5
cobalt2_c	Co2+	5	5	5	5	5	5	5	5
atp_c	ATP C10H12N5O13P3	5	5	5	1	1	1	5	5
pheme_c	Protoheme C34H30FeN4O4	5	5	5	1	1	1	5	5
lys__L_c	L-Lysine	5	5	1	1	1	1	5	5
ser__L_c	L-Serine	5	5	5	5	5	5	5	5
phe__L_c	L-Phenylalanine	5	5	5	1	1	5	5	5
arg__L_c	L-Arginine	5	5	5	1	1	5	5	5
datp_c	DATP C10H12N5O12P3	5	5	5	1	1	1	5	5
nad_c	Nicotinamide adenine dinucleotide	5	5	5	1	1	1	5	5
coa_c	Coenzyme A	5	5	5	1	1	1	5	5
10fthf_c	10-Formyltetrahydrofolate	5	5	1	1	1	1	1	5
gln__L_c	L-Glutamine	5	5	5	5	5	5	5	5
val__L_c	L-Valine	5	5	5	1	1	1	5	5
asn__L_c	L-Asparagine	5	5	5	5	5	5	5	5
dgtp_c	DGTP C10H12N5O13P3	5	5	5	1	1	1	5	5
gly_c	Glycine	5	5	5	5	5	5	5	5
ribflv_c	Riboflavin C17H20N4O6	5	5	5	1	1	1	5	5
thr__L_c	L-Threonine	5	5	5	5	5	5	5	5
pydx5p_c	Pyridoxal 5'-phosphate	1	5	1	1	1	1	1	5
udcpdp_c	Undecaprenyl diphosphate	5	2	2	2	1	1	1	5
ptrc_c	Putrescine	5	5	5	1	1	5	5	5
2dmmq8_c	2-Demethylmenaquinone 8	5	5	5	5	1	1	5	5
tyr__L_c	L-Tyrosine	5	5	5	1	1	5	5	5
spmd_c	Spermidine	1	5	5	1	1	1	5	5
gtp_c	GTP C10H12N5O14P3	5	5	5	1	1	1	5	5
his__L_c	L-Histidine	1	5	5	1	1	5	5	5
gthrd_c	Reduced glutathione	5	5	5	5	1	1	5	5
pe160_c	Phosphatidylethanolamine (dihexadecanoyl, n-C16:0)	2	5	2	2	1	1	1	5
mg2_c	Magnesium	5	5	5	5	5	5	5	5
dctp_c	DCTP C9H12N3O13P3	5	5	5	1	1	1	5	5
fad_c	Flavin adenine dinucleotide oxidized	5	5	5	1	1	1	5	5
fe3_c	Iron (Fe3+)	5	5	5	5	5	5	5	5
met__L_c	L-Methionine	5	5	5	1	1	1	5	5
cys__L_c	L-Cysteine	5	5	5	5	1	1	5	5
leu__L_c	L-Leucine	5	5	1	1	1	1	5	5
cu2_c	Copper	5	5	5	5	5	5	5	5
5mthf_c	5-Methyltetrahydrofolate	5	5	1	1	1	1	1	5
dttp_c	DTTP C10H13N2O14P3	5	5	5	1	1	1	5	5
asp__L_c	L-Aspartate	5	5	5	5	5	5	5	5
ca2_c	Calcium	5	5	5	5	5	5	5	5
thf_c	5,6,7,8-Tetrahydrofolate	5	5	1	1	1	1	1	5

## Sheet: LP_thmpp_ex_curation_fig3c
Reaction	R_confidence	Status	R_models	Distance from thmpp_c	GPR_confidence	GPR_core	GPR_assembly	ag_LP	ca_LP	ga_LP	mo_LP
GLUDy	4	yes	ag_LP ca_LP ga_LP mo_LP	2	3	lp_1169	lp_1169	+	+	+	+
SULR	2	q	ca_LP mo_LP	4	1	lp_1477	lp_1477	-	+	-	+
AHSERL2	2	q	ag_LP ca_LP	4	1	lp_0255 or lp_2536	lp_0255 or lp_2536	+	+	-	-
APSR	1	no	ca_LP	4	1	lp_2633	lp_2633	-	+	-	-
PRAIS	4	yes	ag_LP ca_LP ga_LP mo_LP	4	3	lp_2722	lp_2722	+	+	+	+
AHMMPS_1	1	no	ca_LP	3	1	lp_1072 or lp_2936	lp_1072 or lp_2936	-	+	-	-
PRFGS	4	yes	ag_LP ca_LP ga_LP mo_LP	3	3	(lp_2724 and lp_2725) or lp_2725	(lp_2724 and lp_2725 and lp_2726) or (lp_2724 and lp_2725) or lp_2725	+	+	+	+
EX_acald_e	3	yes	ag_LP ca_LP ga_LP	5	0			+	+	+	-
GAPD	4	yes	ag_LP ca_LP ga_LP mo_LP	4	3	lp_0789	lp_0789	+	+	+	+
PMPK	4	yes	ag_LP ca_LP ga_LP mo_LP	3	3	lp_0114	lp_0114 or lp_0863	+	+	+	+
EX_ala__L_e	3	yes	ag_LP ca_LP ga_LP	4	0			+	+	+	-
EX_2mpa_e	1	no	ca_LP	>5	0			-	+	-	-
ALAtex	1	no	ca_LP	4	0			-	+	-	-
GLUPRT	4	yes	ag_LP ca_LP ga_LP mo_LP	3	3	lp_2723	lp_1654 or lp_2723	+	+	+	+
PFL	4	yes	ag_LP ca_LP ga_LP mo_LP	3	4	lp_3313	(lp_2596 and lp_2598) or (lp_3313 and lp_3314) or lp_2596 or lp_2598 or lp_3313 or lp_3314	+	+	+	+
PTAVAL	1	no	ca_LP	4	1	lp_0807	lp_0807	-	+	-	-
TRDR	4	yes	ag_LP ca_LP ga_LP mo_LP	4	4	lp_0761	lp_0761 or lp_2270 or lp_2585 or lp_2633 or lp_3437	+	+	+	+
PPA	4	yes	ag_LP ca_LP ga_LP mo_LP	>5	4	lp_1837	lp_0446 or lp_1837	+	+	+	+
PIabc	3	yes	ag_LP ca_LP ga_LP	>5	3	(lp_0748 and lp_0749) or (lp_0748 and lp_0750)	(lp_0368 and lp_0749) or (lp_0368 and lp_0750) or (lp_0714 and lp_0749) or (lp_0714 and lp_0750) or (lp_0733 and lp_0746 and lp_0747 and lp_0748 and lp_0749 and lp_0750) or (lp_0733 and lp_0748 and lp_1336) or (lp_0746 and lp_0747 and lp_0748 and lp_0749 and lp_0750) or (lp_0748 and lp_0749) or (lp_0748 and lp_0750) or (lp_0749 and lp_0803) or (lp_0749 and lp_0878) or (lp_0749 and lp_1264) or (lp…	+	+	+	-
FTHFLi	4	yes	ag_LP ca_LP ga_LP mo_LP	3	4	lp_1779	lp_1779	+	+	+	+
ACALD	4	yes	ag_LP ca_LP ga_LP mo_LP	4	4	lp_3662	lp_0329 or lp_3662	+	+	+	+
CYOO2pp	1	no	ca_LP	5	0			-	+	-	-
CYTB_B2	1	no	ca_LP	5	1	(lp_1125 and lp_1126 and lp_1128 and lp_1129) or lp_1125	(lp_1125 and lp_1126 and lp_1128 and lp_1129) or lp_1125	-	+	-	-
THZPSN	3	yes	ag_LP ca_LP mo_LP	3	3	lp_2180	(lp_1913 and lp_2180) or lp_2180	+	+	-	+
ACKVAL	1	no	ca_LP	5	1	lp_2242	lp_2242	-	+	-	-
EX_4hba_e	1	no	ca_LP	5	0			-	+	-	-
THRA	1	no	ca_LP	4	1	lp_2375	lp_2375	-	+	-	-
TMPK	3	yes	ca_LP ga_LP mo_LP	1	1	lp_1733	lp_1733	-	+	+	+
ALCD19	4	yes	ag_LP ca_LP ga_LP mo_LP	5	4	lp_3662	lp_0221 or lp_0329 or lp_1665 or lp_2803 or lp_2873 or lp_3054 or lp_3403 or lp_3662	+	+	+	+
EX_pi_e	3	yes	ag_LP ca_LP ga_LP	>5	0			+	+	+	-
SULabc	2	q	ca_LP ga_LP	5	1	lp_1335 or lp_1750 or lp_3225	lp_1335 or lp_1750 or lp_3225	-	+	+	-
EX_h_e	4	yes	ag_LP ca_LP ga_LP mo_LP	>5	0			+	+	+	+
TMPPP	4	yes	ag_LP ca_LP ga_LP mo_LP	2	4	lp_0115	lp_0115	+	+	+	+
PGM	4	yes	ag_LP ca_LP ga_LP mo_LP	4	3	lp_0597 or lp_3170	lp_0205 or lp_0597 or lp_0900 or lp_1785 or lp_2170 or lp_2785 or lp_3170	+	+	+	+
ACALDt	3	yes	ag_LP ca_LP ga_LP	4	0			+	+	+	-
CO2t	4	yes	ag_LP ca_LP ga_LP mo_LP	>5	0			+	+	+	+
TKT1	4	yes	ag_LP ca_LP ga_LP mo_LP	4	3	lp_1083 or lp_3538	(lp_0489 and lp_0491) or lp_0489 or lp_0491 or lp_1083 or lp_3135 or lp_3538	+	+	+	+
2MPAt6	1	no	ca_LP	>5	0			-	+	-	-
TYRt2rpp	1	no	ca_LP	3	1	lp_0893	lp_0893	-	+	-	-
EX_thr__L_e	2	q	ca_LP ga_LP	5	0			-	+	+	-
MTHFC	4	yes	ag_LP ca_LP ga_LP mo_LP	4	4	lp_1599	lp_1599 or lp_1779	+	+	+	+
GARFT	4	yes	ag_LP ca_LP ga_LP mo_LP	4	2	lp_2721	lp_2721	+	+	+	+
TALA	4	yes	ag_LP ca_LP ga_LP mo_LP	4	3	lp_3539	lp_2600 or lp_3539 or lp_3617	+	+	+	+
OIVD2	2	q	ca_LP ga_LP	3	2	lp_2153	(lp_2151 and lp_2152 and lp_2153) or lp_2153	-	+	+	-
ENO	4	yes	ag_LP ca_LP ga_LP mo_LP	4	3	lp_0792 or lp_1920	lp_0792 or lp_1920	+	+	+	+
FBA	4	yes	ag_LP ca_LP ga_LP mo_LP	4	3	lp_0330	lp_0330	+	+	+	+
ADK1	4	yes	ag_LP ca_LP ga_LP mo_LP	>5	3	lp_1058	lp_1058	+	+	+	+
SERD_L	3	yes	ag_LP ca_LP mo_LP	4	3	(lp_0505 and lp_0506) or lp_0505	(lp_0505 and lp_0506) or lp_0505	+	+	-	+
ALATA_L	1	no	ca_LP	2	1	lp_2683	lp_2683	-	+	-	-
EX_so4_e	4	yes	ag_LP ca_LP ga_LP mo_LP	5	0			+	+	+	+
VPAMTr	1	no	ca_LP	3	1	lp_3207	lp_3207	-	+	-	-
TKT2	4	yes	ag_LP ca_LP ga_LP mo_LP	4	3	lp_1083 or lp_3538	(lp_0489 and lp_0491) or lp_0489 or lp_0491 or lp_1083 or lp_3135 or lp_3538	+	+	+	+
THRt2r	2	q	ca_LP ga_LP	4	1	lp_0502 or lp_0888 or lp_1008 or lp_3339 or lp_3404	lp_0502 or lp_0888 or lp_1008 or lp_3339 or lp_3404	-	+	+	-
TYRtex	1	no	ca_LP	4	0			-	+	-	-
MTHFD	4	yes	ag_LP ca_LP ga_LP mo_LP	4	4	lp_1599	lp_1599	+	+	+	+
METB1	2	q	ag_LP ca_LP	3	1	lp_0255	lp_0255	+	+	-	-
CYTMQOR3pp	1	no	ca_LP	4	0			-	+	-	-
EX_glc__D_e	4	yes	ag_LP ca_LP ga_LP mo_LP	5	0			+	+	+	+
ALAtpp	1	no	ca_LP	3	0			-	+	-	-
VALt2r	4	yes	ag_LP ca_LP ga_LP mo_LP	3	3	lp_2213	lp_0399 or lp_1008 or lp_1722 or lp_2213 or lp_3185 or lp_3466	+	+	+	+
EX_val__L_e	4	yes	ag_LP ca_LP ga_LP mo_LP	4	0			+	+	+	+
RPE	4	yes	ag_LP ca_LP ga_LP mo_LP	4	4	lp_1621	lp_1188 or lp_1621	+	+	+	+
GLNS	4	yes	ag_LP ca_LP ga_LP mo_LP	3	3	lp_1581	lp_1581	+	+	+	+
GHMT2r	4	yes	ag_LP ca_LP ga_LP mo_LP	4	3	lp_2375	lp_2375	+	+	+	+
GLCpts	3	yes	ca_LP ga_LP mo_LP	4	2	(lp_0884 and lp_1274) or lp_0575 or lp_0577 or lp_0884 or lp_1274	(lp_0575 and lp_1273 and lp_1274) or (lp_0576 and lp_1273 and lp_1274) or (lp_0577 and lp_1273 and lp_1274) or (lp_0884 and lp_1274 and lp_2503 and lp_3520) or (lp_0884 and lp_1274) or lp_0575 or lp_0577 or lp_0884 or lp_0886 or lp_1274 or lp_2531 or lp_3133 or lp_3527	-	+	+	+
GCALDt	1	no	ca_LP	4	0			-	+	-	-
CYSTS	3	yes	ag_LP ca_LP ga_LP	3	2	lp_0256	lp_0256	+	+	+	-
EX_co2_e	4	yes	ag_LP ca_LP ga_LP mo_LP	>5	0			+	+	+	+
NADH17pp	1	no	ca_LP	4	0			-	+	-	-
PYK	4	yes	ag_LP ca_LP ga_LP mo_LP	4	3	lp_1897	lp_1897	+	+	+	+
HMPK1	4	yes	ag_LP ca_LP ga_LP mo_LP	3	4	lp_0114	lp_0114	+	+	+	+
H2Ot	4	yes	ag_LP ca_LP ga_LP mo_LP	>5	0			+	+	+	+
PRAGSr	4	yes	ag_LP ca_LP ga_LP mo_LP	4	3	lp_2719	lp_2719	+	+	+	+
EX_h2o_e	4	yes	ag_LP ca_LP ga_LP mo_LP	>5	0			+	+	+	+
PFK	4	yes	ag_LP ca_LP ga_LP mo_LP	4	3	lp_1898	lp_1011 or lp_1329 or lp_1898	+	+	+	+
EX_tyr__L_e	2	q	ca_LP ga_LP	4	0			-	+	+	-
TPI	4	yes	ag_LP ca_LP ga_LP mo_LP	4	3	lp_0791	lp_0791	+	+	+	+
PGI	4	yes	ag_LP ca_LP ga_LP mo_LP	4	3	lp_2502	lp_2502	+	+	+	+
PRPPS	4	yes	ag_LP ca_LP ga_LP mo_LP	4	4	lp_0471	lp_0471 or lp_2166	+	+	+	+
RPI	4	yes	ag_LP ca_LP ga_LP mo_LP	4	2	lp_0354 or lp_0602	lp_0354 or lp_0602	+	+	+	+
DXPS	4	yes	ag_LP ca_LP ga_LP mo_LP	4	3	lp_2610	lp_2610	+	+	+	+
EX_gcald_e	1	no	ca_LP	5	0			-	+	-	-
ALCD19y	2	q	ca_LP ga_LP	5	1	lp_0221 or lp_2803 or lp_2890 or lp_3318 or lp_3403 or lp_3662	lp_0221 or lp_2803 or lp_2890 or lp_3318 or lp_3403 or lp_3662	-	+	+	-
4HBAt	1	no	ca_LP	4	0			-	+	-	-
PGK	4	yes	ag_LP ca_LP ga_LP mo_LP	4	3	lp_0790	lp_0790	+	+	+	+
SADT	3	yes	ag_LP ca_LP ga_LP	5	2	lp_1378	lp_1378	+	+	+	-
NADH4	1	no	ca_LP	5	1	lp_0313 or lp_1069	lp_0313 or lp_1069	-	+	-	-
FRUt1r	1	no	ag_LP	5	0			+	-	-	-
FRUt2	1	no	ga_LP	5	1	lp_3557	lp_3557	-	-	+	-

## Sheet: prelim_LP_FBA_bc_production
Metabolites	Metabolite names	core4	core3	core2	assembly	ag_LP	ga_LP	mo_LP	ca_LP
overall_growth	overall_growth	0	0	0	0	0	0	0	0
glu__L_c	L-Glutamate	5	5	5	5	5	5	5	5
amet_c	S-Adenosyl-L-methionine	1	1	1	5	1	5	1	5
trp__L_c	L-Tryptophan	1	1	5	5	1	5	5	5
ile__L_c	L-Isoleucine	5	5	5	5	5	5	5	5
pro__L_c	L-Proline	1	5	5	5	5	1	5	5
utp_c	UTP C9H11N2O15P3	1	1	1	5	1	1	1	5
zn2_c	Zinc	5	5	5	5	5	5	5	5
ala__L_c	L-Alanine	1	1	1	5	1	1	1	5
lipo1_24_BS_c	Lipoteichoic acid n24 linked glucose substituted C26236H47072O25500P2400	0	0	0	5	0	0	0	1
k_c	Potassium	5	5	5	5	5	5	5	5
nadp_c	Nicotinamide adenine dinucleotide phosphate	1	1	1	5	1	1	1	5
peptido_BS_c	Peptidoglycan subunit of Bacillus subtilis C40H62N8O21	0	0	0	5	0	0	0	5
mqn8_c	Menaquinone 8	0	2	2	1	2	2	1	2
tcam_c	Minor teichoic acid (acetylgalactosamine glucose phosphate, n=30)	0	1	5	5	5	5	1	0
fe2_c	Fe2+ mitochondria	1	5	5	5	5	5	5	5
mn2_c	Manganese	1	5	5	5	5	5	5	5
cl_c	Chloride	5	5	5	5	5	5	5	5
sheme_c	Siroheme C42H36FeN4O16	0	0	1	5	0	5	1	0
so4_c	Sulfate	5	5	5	5	5	5	5	5
ctp_c	CTP C9H12N3O14P3	1	1	1	5	1	1	1	5
h2o_c	H2O H2O	2	5	5	5	5	5	5	5
thmpp_c	Thiamine diphosphate	0	1	1	5	2	1	1	5
cobalt2_c	Co2+	5	5	5	5	5	5	5	5
adocbl_c	Adenosylcobalamin	0	0	1	1	0	1	1	0
atp_c	ATP C10H12N5O13P3	1	1	1	5	1	5	1	5
pheme_c	Protoheme C34H30FeN4O4	0	0	1	1	2	1	1	0
lys__L_c	L-Lysine	1	1	1	5	1	1	1	5
ser__L_c	L-Serine	1	1	1	5	1	5	5	5
lipo2_24_BS_c	Lipoteichoic acid n24 linked N acetyl D glucosamine C31036H54272N2400O25500P2400	0	0	0	5	0	0	0	1
phe__L_c	L-Phenylalanine	1	5	5	5	5	5	1	5
arg__L_c	L-Arginine	1	5	5	5	5	5	1	5
datp_c	DATP C10H12N5O12P3	1	1	1	5	1	5	1	5
nad_c	Nicotinamide adenine dinucleotide	1	1	1	5	1	1	1	5
gtca2_45_BS_c	Glycerol teichoic acid n45 unlinked D ala substituted C286H612N47O328P46	0	0	0	5	0	0	0	5
coa_c	Coenzyme A	1	1	1	5	1	1	1	5
10fthf_c	10-Formyltetrahydrofolate	2	1	1	5	2	1	1	5
gln__L_c	L-Glutamine	1	5	5	5	5	5	5	5
pe180_c	Phosphatidylethanolamine (dioctadecanoyl, n-C18:0)	0	0	1	5	0	1	1	2
val__L_c	L-Valine	5	5	5	5	5	5	5	5
pg180_c	Phosphatidylglycerol (dioctadecanoyl, n-C18:0)	0	0	1	5	2	1	1	2
asn__L_c	L-Asparagine	1	1	1	5	1	5	5	5
h_c	H+	5	5	5	5	5	5	5	5
dgtp_c	DGTP C10H12N5O13P3	1	1	1	5	1	5	1	5
gly_c	Glycine	1	1	1	5	1	5	5	5
ribflv_c	Riboflavin C17H20N4O6	5	5	5	5	5	5	5	5
thr__L_c	L-Threonine	1	1	5	5	1	5	5	5
ACP_c	Acyl carrier protein	0	1	1	1	1	1	1	2
pydx5p_c	Pyridoxal 5'-phosphate	1	5	5	5	1	5	1	5
udcpdp_c	Undecaprenyl diphosphate	0	0	2	5	5	0	0	2
lipo4_24_BS_c	Lipoteichoic acid n24 linked unsubstituted C11836H23072O13500P2400	0	0	0	5	0	0	0	5
ptrc_c	Putrescine	0	2	5	5	2	5	5	2
mlthf_c	5,10-Methylenetetrahydrofolate	2	2	2	5	2	2	2	5
lipo3_24_BS_c	Lipoteichoic acid n24 linked D alanine substituted C19036H39872N2400O18300P2400	0	0	0	5	0	0	0	5
gtca3_45_BS_c	Glycerol teichoic acid n45 unlinked glucose substituted C421H749N2O464P46	0	0	0	5	0	0	0	5
gtca1_45_BS_c	Glycerol teichoic acid n45 unlinked unsubstituted C151H297N2O238P46	0	0	0	5	0	0	0	5
mql8_c	Menaquinol 8	0	2	2	1	2	2	2	1
tyr__L_c	L-Tyrosine	1	5	5	5	5	5	1	5
2dmmq8_c	2-Demethylmenaquinone 8	0	2	2	1	2	2	1	2
spmd_c	Spermidine	2	2	1	5	2	5	1	2
gtp_c	GTP C10H12N5O14P3	1	1	1	5	1	5	1	5
his__L_c	L-Histidine	1	1	1	5	1	5	5	5
gthrd_c	Reduced glutathione	0	2	1	5	2	1	1	2
mg2_c	Magnesium	1	5	5	5	5	5	5	5
dctp_c	DCTP C9H12N3O13P3	1	1	1	5	1	1	1	5
fad_c	Flavin adenine dinucleotide oxidized	1	1	1	5	1	5	1	5
q8_c	Ubiquinone-8	2	2	2	1	2	2	1	2
fe3_c	Iron (Fe3+)	1	5	5	5	5	5	5	5
met__L_c	L-Methionine	1	5	5	5	5	5	5	5
cys__L_c	L-Cysteine	1	1	1	5	1	1	1	5
leu__L_c	L-Leucine	1	5	5	5	5	5	1	5
cu2_c	Copper	1	5	5	5	5	5	5	5
5mthf_c	5-Methyltetrahydrofolate	2	2	1	5	2	1	1	5
dttp_c	DTTP C10H13N2O14P3	1	1	1	5	1	1	1	5
asp__L_c	L-Aspartate	1	1	1	5	1	5	5	5
ca2_c	Calcium	5	5	5	5	5	5	5	5
thf_c	5,6,7,8-Tetrahydrofolate	2	1	1	5	2	1	1	5

## Sheet: prelim_EC_FBA_bc_production
Metabolites	Metabolite names	core4	core3	core2	assembly	ag_EC	ga_EC	mo_EC	ca_EC
overall_growth	overall_growth	0	0	0	0	0	0	0	0
kdo2lipid4_p	KDO(2)-lipid IV(A)	0	0	0	5	0	0	0	1
glu__L_c	L-Glutamate	5	5	5	5	5	5	5	5
amet_c	S-Adenosyl-L-methionine	1	1	5	5	5	5	1	5
trp__L_c	L-Tryptophan	1	5	5	5	5	5	5	5
ile__L_c	L-Isoleucine	1	1	5	5	1	5	1	5
zn2_c	Zinc	5	5	5	5	5	5	5	5
pro__L_c	L-Proline	5	5	5	5	5	5	5	5
utp_c	UTP C9H11N2O15P3	1	1	5	5	5	5	1	5
ala__L_c	L-Alanine	5	5	5	5	5	5	5	5
colipa_c	Core oligosaccharide lipid A	0	1	1	5	1	1	1	0
k_c	Potassium	5	5	5	5	5	5	5	5
nadp_c	Nicotinamide adenine dinucleotide phosphate	1	1	5	5	5	5	1	5
mqn8_c	Menaquinone 8	2	1	1	5	1	5	5	5
pe161_c	Phosphatidylethanolamine (dihexadec-9enoyl, n-C16:1)	2	2	2	5	2	2	2	5
fe2_c	Fe2+ mitochondria	1	5	5	5	5	5	5	5
mn2_c	Manganese	5	5	5	5	5	5	5	5
cl_c	Chloride	5	5	5	5	5	5	5	5
sheme_c	Siroheme C42H36FeN4O16	1	1	1	5	1	5	1	5
so4_c	Sulfate	5	5	5	5	5	5	5	5
ctp_c	CTP C9H12N3O14P3	1	1	5	5	5	5	1	5
h2o_c	H2O H2O	5	5	5	5	5	5	5	5
thmpp_c	Thiamine diphosphate	1	1	5	5	5	1	1	5
cobalt2_c	Co2+	5	5	5	5	5	5	5	5
adocbl_c	Adenosylcobalamin	0	1	1	1	1	1	1	0
atp_c	ATP C10H12N5O13P3	1	1	5	5	5	5	1	5
pheme_c	Protoheme C34H30FeN4O4	1	1	5	5	5	5	1	5
lys__L_c	L-Lysine	1	1	5	5	5	1	1	5
ser__L_c	L-Serine	5	5	5	5	5	5	5	5
phe__L_c	L-Phenylalanine	1	5	5	5	5	5	1	5
arg__L_c	L-Arginine	1	5	5	5	5	5	1	5
datp_c	DATP C10H12N5O12P3	1	1	5	5	5	5	1	5
nad_c	Nicotinamide adenine dinucleotide	1	1	5	5	5	5	1	5
10fthf_c	10-Formyltetrahydrofolate	1	1	1	5	5	1	1	5
gln__L_c	L-Glutamine	5	5	5	5	5	5	5	5
pe180_c	Phosphatidylethanolamine (dioctadecanoyl, n-C18:0)	0	1	1	5	1	1	1	2
val__L_c	L-Valine	1	1	5	5	5	5	1	5
pg180_c	Phosphatidylglycerol (dioctadecanoyl, n-C18:0)	0	2	1	5	1	0	1	2
asn__L_c	L-Asparagine	5	5	5	5	5	5	5	5
dgtp_c	DGTP C10H12N5O13P3	1	1	5	5	5	5	1	5
gly_c	Glycine	5	5	5	5	5	5	5	5
ribflv_c	Riboflavin C17H20N4O6	1	1	5	5	5	5	1	5
thr__L_c	L-Threonine	5	5	5	5	5	5	5	5
ACP_c	Acyl carrier protein	2	1	1	1	1	1	1	2
pydx5p_c	Pyridoxal 5'-phosphate	1	1	1	5	1	1	1	5
udcpdp_c	Undecaprenyl diphosphate	0	0	2	5	5	0	0	2
clpn180_c	Cardiolipin (tetraoctadecanoyl, n-C18:0)	0	0	0	5	1	0	0	0
mlthf_c	5,10-Methylenetetrahydrofolate	2	2	2	5	5	2	2	5
ptrc_c	Putrescine	2	5	5	5	5	5	1	5
kdo2lipid4L_c	KDO(2)-lipid IV(A) with laurate	0	2	2	5	1	2	2	0
mql8_c	Menaquinol 8	2	2	2	5	2	5	5	5
tyr__L_c	L-Tyrosine	1	5	5	5	5	5	1	5
2dmmq8_c	2-Demethylmenaquinone 8	2	1	5	5	5	5	5	5
spmd_c	Spermidine	2	1	5	5	1	5	1	5
dtdprmn_c	DTDP-L-rhamnose	0	2	5	5	5	5	2	0
asp__L_c	L-Aspartate	5	5	5	5	5	5	5	5
gtp_c	GTP C10H12N5O14P3	1	1	5	5	5	5	1	5
his__L_c	L-Histidine	1	5	5	5	1	5	1	5
gthrd_c	Reduced glutathione	2	1	5	5	5	5	5	5
pe160_c	Phosphatidylethanolamine (dihexadecanoyl, n-C16:0)	2	2	2	5	2	2	2	5
mg2_c	Magnesium	5	5	5	5	5	5	5	5
dctp_c	DCTP C9H12N3O13P3	1	1	5	5	5	5	1	5
fad_c	Flavin adenine dinucleotide oxidized	1	1	5	5	5	5	1	5
q8_c	Ubiquinone-8	2	2	1	5	1	2	1	2
fe3_c	Iron (Fe3+)	5	5	5	5	5	5	5	5
met__L_c	L-Methionine	1	1	5	5	5	5	1	5
murein5px4p_p	Two disacharide linked murein units, pentapeptide crosslinked tetrapeptide (A2pm->D-ala) (middle of chain)	0	0	0	5	0	0	0	5
cys__L_c	L-Cysteine	1	1	5	5	5	5	5	5
leu__L_c	L-Leucine	1	1	5	5	5	1	1	5
cu2_c	Copper	5	5	5	5	5	5	5	5
5mthf_c	5-Methyltetrahydrofolate	0	1	1	5	5	1	1	5
dttp_c	DTTP C10H13N2O14P3	1	1	5	5	5	5	1	5
pe160_p	Phosphatidylethanolamine (dihexadecanoyl, n-C16:0)	0	0	0	5	0	0	0	5
pe161_p	Phosphatidylethanolamine (dihexadec-9enoyl, n-C16:1)	0	0	0	5	0	0	0	5
coa_c	Coenzyme A	1	1	5	5	5	5	1	5
ca2_c	Calcium	5	5	5	5	5	5	5	5
thf_c	5,6,7,8-Tetrahydrofolate	1	1	1	5	5	1	1	5

## Sheet: prelim_mix_LP_FBA_bc_production
Metabolites	Metabolite names	core4	core3	core2	assembly	ag_LP	ga_LP	mo_LP	ca_LP
overall_growth	overall_growth	0	0	0	0	0	0	0	0
trp__L_c	L-Tryptophan	1	1	5	5	1	5	5	5
zn2_c	Zinc	5	5	5	5	5	5	5	5
utp_c	UTP C9H11N2O15P3	1	1	1	5	1	5	1	5
lipo1_24_BS_c	Lipoteichoic acid n24 linked glucose substituted C26236H47072O25500P2400	0	0	0	5	0	0	0	1
PGP_c	Not converted	0	0	0	1	1	0	0	0
mn2_c	Manganese	1	5	5	5	5	5	5	5
ctp_c	CTP C9H12N3O14P3	1	1	1	5	1	5	1	5
thmpp_c	Thiamine diphosphate	0	1	1	5	2	1	1	5
cpd15748_c	Not converted	0	0	1	5	0	5	1	0
proteinsynth_c	Not converted	0	0	0	5	5	0	0	0
atp_c	ATP C10H12N5O13P3	1	1	1	5	1	5	1	5
pheme_c	Protoheme C34H30FeN4O4	0	0	1	5	2	1	1	0
cpd15758_c	Not converted	0	0	1	5	0	5	1	0
cpd15759_c	Not converted	0	0	1	5	0	5	1	0
gtca2_45_BS_c	Glycerol teichoic acid n45 unlinked D ala substituted C286H612N47O328P46	0	0	0	5	0	0	0	5
asn__L_c	L-Asparagine	1	1	1	5	1	5	5	5
cpd15757_c	Not converted	0	0	1	5	0	5	1	0
dnarep_c	Not converted	0	0	0	5	5	0	0	0
udcpdp_c	Undecaprenyl diphosphate	0	0	2	5	5	0	0	2
mlthf_c	5,10-Methylenetetrahydrofolate	2	2	2	5	2	5	2	5
tyr__L_c	L-Tyrosine	1	5	5	5	5	5	1	5
cpd15795_c	Not converted	0	0	1	5	0	5	1	0
dctp_c	DCTP C9H12N3O13P3	1	1	1	5	1	5	1	5
q8_c	Ubiquinone-8	2	2	2	1	2	2	1	2
amet_c	S-Adenosyl-L-methionine	1	1	1	5	1	5	1	5
mqn8_c	Menaquinone 8	0	2	2	1	2	2	1	2
k_c	Potassium	5	5	5	5	5	5	5	5
peptido_BS_c	Peptidoglycan subunit of Bacillus subtilis C40H62N8O21	0	0	0	5	0	0	0	5
sheme_c	Siroheme C42H36FeN4O16	0	0	1	5	0	5	1	0
cpd15696_c	Not converted	0	0	1	5	0	5	1	0
h2o_c	H2O H2O	2	5	5	5	5	5	5	5
lipo2_24_BS_c	Lipoteichoic acid n24 linked N acetyl D glucosamine C31036H54272N2400O25500P2400	0	0	0	5	0	0	0	1
arg__L_c	L-Arginine	1	5	5	5	5	5	5	5
10fthf_c	10-Formyltetrahydrofolate	2	1	1	5	2	5	1	5
gln__L_c	L-Glutamine	1	5	5	5	5	5	5	5
pe180_c	Phosphatidylethanolamine (dioctadecanoyl, n-C18:0)	0	0	1	5	0	5	1	2
pg180_c	Phosphatidylglycerol (dioctadecanoyl, n-C18:0)	0	0	1	5	2	5	1	2
dgtp_c	DGTP C10H12N5O13P3	1	1	1	5	1	5	1	5
gly_c	Glycine	1	1	1	5	1	5	5	5
lipo3_24_BS_c	Lipoteichoic acid n24 linked D alanine substituted C19036H39872N2400O18300P2400	0	0	0	5	0	0	0	5
gtca1_45_BS_c	Glycerol teichoic acid n45 unlinked unsubstituted C151H297N2O238P46	0	0	0	5	0	0	0	5
cpd15749_c	Not converted	0	0	1	5	0	5	1	0
cpd15750_c	Not converted	0	0	1	5	0	5	1	0
cpd02229_c	Not converted	0	0	1	5	0	5	1	0
cpd15723_c	Not converted	0	0	1	5	0	5	1	0
his__L_c	L-Histidine	1	1	1	5	1	5	5	5
cpd15668_c	Not converted	0	0	1	1	0	1	1	0
cpd15777_c	Not converted	0	0	1	5	0	5	1	0
cpd17042_c	Not converted	0	0	0	5	0	0	5	0
cys__L_c	L-Cysteine	1	1	1	5	1	1	1	5
leu__L_c	L-Leucine	1	5	5	5	5	5	1	5
5mthf_c	5-Methyltetrahydrofolate	2	2	1	5	2	5	1	5
coa_c	Coenzyme A	1	1	1	5	1	1	1	5
asp__L_c	L-Aspartate	1	1	1	5	1	5	5	5
cpd15722_c	Not converted	0	0	1	5	0	5	1	0
glu__L_c	L-Glutamate	5	5	5	5	5	5	5	5
cpd15767_c	Not converted	0	0	1	5	0	5	1	0
pro__L_c	L-Proline	1	5	5	5	5	1	5	5
ala__L_c	L-Alanine	1	1	1	5	1	5	1	5
nadp_c	Nicotinamide adenine dinucleotide phosphate	1	1	1	5	1	5	1	5
cpd15776_c	Not converted	0	0	1	5	0	5	1	0
tcam_c	Minor teichoic acid (acetylgalactosamine glucose phosphate, n=30)	0	1	5	5	5	5	1	0
fe2_c	Fe2+ mitochondria	1	5	5	5	5	5	5	5
cpd15766_c	Not converted	0	0	1	5	0	5	1	0
cl_c	Chloride	5	5	5	5	5	5	5	5
so4_c	Sulfate	5	5	5	5	5	5	5	5
adocbl_c	Adenosylcobalamin	0	0	1	1	0	1	1	0
cobalt2_c	Co2+	5	5	5	5	5	5	5	5
cpd15667_c	Not converted	0	0	1	1	0	1	1	0
ser__L_c	L-Serine	1	1	1	5	1	5	5	5
datp_c	DATP C10H12N5O12P3	1	1	1	5	1	5	1	5
cpd17043_c	Not converted	0	0	0	5	0	0	5	0
thr__L_c	L-Threonine	1	1	5	5	1	5	5	5
pydx5p_c	Pyridoxal 5'-phosphate	1	5	5	5	1	5	1	5
cpd15793_c	Not converted	0	0	1	5	0	5	1	0
rnatrans_c	Not converted	0	0	0	5	5	0	0	0
mql8_c	Menaquinol 8	0	2	2	1	2	2	2	1
2dmmq8_c	2-Demethylmenaquinone 8	0	2	2	1	2	2	1	2
gtp_c	GTP C10H12N5O14P3	1	1	1	5	1	5	1	5
gthrd_c	Reduced glutathione	0	2	1	5	2	1	1	2
mg2_c	Magnesium	1	5	5	5	5	5	5	5
fe3_c	Iron (Fe3+)	1	5	5	5	5	5	5	5
cu2_c	Copper	1	5	5	5	5	5	5	5
dttp_c	DTTP C10H13N2O14P3	1	1	1	5	1	5	1	5
cpd17041_c	Not converted	0	0	0	5	0	0	5	0
ile__L_c	L-Isoleucine	5	5	5	5	5	5	5	5
cpd15768_c	Not converted	0	0	1	5	0	5	1	0
lys__L_c	L-Lysine	1	1	1	5	1	5	1	5
phe__L_c	L-Phenylalanine	1	5	5	5	5	5	1	5
nad_c	Nicotinamide adenine dinucleotide	1	1	1	5	1	5	1	5
val__L_c	L-Valine	5	5	5	5	5	5	5	5
h_c	H+	5	5	5	5	5	5	5	5
cpd15665_c	Not converted	0	0	1	1	0	1	1	0
ribflv_c	Riboflavin C17H20N4O6	5	5	5	5	5	5	5	5
ACP_c	Acyl carrier protein	0	1	1	1	1	1	1	2
cpd15695_c	Not converted	0	0	1	5	0	5	1	0
lipo4_24_BS_c	Lipoteichoic acid n24 linked unsubstituted C11836H23072O13500P2400	0	0	0	5	0	0	0	5
ptrc_c	Putrescine	0	2	5	5	2	5	5	2
gtca3_45_BS_c	Glycerol teichoic acid n45 unlinked glucose substituted C421H749N2O464P46	0	0	0	5	0	0	0	5
cpd15775_c	Not converted	0	0	1	5	0	5	1	0
cpd15669_c	Not converted	0	0	1	1	0	1	1	0
spmd_c	Spermidine	2	2	1	5	2	5	1	2
cpd15794_c	Not converted	0	0	1	5	0	5	1	0
fad_c	Flavin adenine dinucleotide oxidized	1	1	1	5	1	5	1	5
met__L_c	L-Methionine	1	5	5	5	5	5	5	5
ca2_c	Calcium	5	5	5	5	5	5	5	5
thf_c	5,6,7,8-Tetrahydrofolate	2	1	1	5	2	5	1	5

## Sheet: prelim_mix_EC_FBA_bc_production
Metabolites	Metabolite names	core4	core3	core2	assembly	ag_EC	ga_EC	mo_EC	ca_EC
overall_growth	overall_growth	0	0	0	0	0	0	0	0
kdo2lipid4_p	KDO(2)-lipid IV(A)	0	0	0	5	0	0	0	1
trp__L_c	L-Tryptophan	1	5	5	5	5	5	5	5
zn2_c	Zinc	5	5	5	5	5	5	5	5
utp_c	UTP C9H11N2O15P3	1	1	5	5	5	5	1	5
colipa_c	Core oligosaccharide lipid A	0	1	1	5	5	5	1	0
PGP_c	Not converted	0	0	0	1	1	0	0	0
clpnai17_c	Not converted	0	0	0	5	5	0	0	0
pe161_c	Phosphatidylethanolamine (dihexadec-9enoyl, n-C16:1)	2	2	2	5	2	2	2	5
mn2_c	Manganese	5	5	5	5	5	5	5	5
ctp_c	CTP C9H12N3O14P3	1	1	5	5	5	5	1	5
thmpp_c	Thiamine diphosphate	1	1	5	5	5	5	1	5
proteinsynth_c	Not converted	0	0	0	5	5	0	0	0
atp_c	ATP C10H12N5O13P3	1	1	5	5	5	5	1	5
pheme_c	Protoheme C34H30FeN4O4	1	1	5	5	5	5	1	5
pgai17_c	Not converted	0	0	0	5	5	0	0	0
asn__L_c	L-Asparagine	5	5	5	5	5	5	5	5
dnarep_c	Not converted	0	0	0	5	5	0	0	0
udcpdp_c	Undecaprenyl diphosphate	0	0	2	5	5	0	0	2
mlthf_c	5,10-Methylenetetrahydrofolate	2	2	5	5	5	5	2	5
tyr__L_c	L-Tyrosine	1	5	5	5	5	5	1	5
cpd15795_c	Not converted	0	0	1	5	0	5	5	0
dctp_c	DCTP C9H12N3O13P3	1	1	5	5	5	5	1	5
q8_c	Ubiquinone-8	2	2	1	5	5	2	5	2
pei17_c	Not converted	0	0	0	5	5	0	0	0
pe161_p	Phosphatidylethanolamine (dihexadec-9enoyl, n-C16:1)	0	0	0	5	0	0	0	5
amet_c	S-Adenosyl-L-methionine	1	1	5	5	5	5	1	5
mqn8_c	Menaquinone 8	2	1	1	5	5	5	5	5
k_c	Potassium	5	5	5	5	5	5	5	5
sheme_c	Siroheme C42H36FeN4O16	1	1	1	5	5	5	1	5
cpd15696_c	Not converted	0	0	1	5	0	5	5	0
h2o_c	H2O H2O	5	5	5	5	5	5	5	5
arg__L_c	L-Arginine	1	5	5	5	5	5	1	5
10fthf_c	10-Formyltetrahydrofolate	1	1	5	5	5	5	1	5
gln__L_c	L-Glutamine	5	5	5	5	5	5	5	5
pe180_c	Phosphatidylethanolamine (dioctadecanoyl, n-C18:0)	0	1	1	5	5	5	1	2
pg180_c	Phosphatidylglycerol (dioctadecanoyl, n-C18:0)	0	2	1	5	5	0	1	2
dgtp_c	DGTP C10H12N5O13P3	1	1	5	5	5	5	1	5
gly_c	Glycine	5	5	5	5	5	5	5	5
pgi17_c	Not converted	0	0	0	5	5	0	0	0
cpd02229_c	Not converted	0	0	1	5	0	5	5	0
dtdprmn_c	DTDP-L-rhamnose	0	2	5	5	5	5	2	0
cpd15723_c	Not converted	0	0	1	5	0	5	5	0
his__L_c	L-Histidine	1	5	5	5	5	5	1	5
cpd17042_c	Not converted	0	0	0	5	0	0	5	0
cys__L_c	L-Cysteine	1	1	5	5	5	5	5	5
leu__L_c	L-Leucine	1	1	5	5	5	5	1	5
5mthf_c	5-Methyltetrahydrofolate	0	1	5	5	5	5	1	5
coa_c	Coenzyme A	1	1	5	5	5	5	1	5
asp__L_c	L-Aspartate	5	5	5	5	5	5	5	5
cpd15722_c	Not converted	0	0	1	5	0	5	1	0
glu__L_c	L-Glutamate	5	5	5	5	5	5	5	5
pro__L_c	L-Proline	5	5	5	5	5	5	5	5
cpd15540_c	Not converted	0	0	0	5	0	5	0	0
ala__L_c	L-Alanine	5	5	5	5	5	5	5	5
nadp_c	Nicotinamide adenine dinucleotide phosphate	1	1	5	5	5	5	1	5
fe2_c	Fe2+ mitochondria	1	5	5	5	5	5	5	5
cl_c	Chloride	5	5	5	5	5	5	5	5
so4_c	Sulfate	5	5	5	5	5	5	5	5
adocbl_c	Adenosylcobalamin	0	1	1	1	1	1	1	0
cobalt2_c	Co2+	5	5	5	5	5	5	5	5
ser__L_c	L-Serine	5	5	5	5	5	5	5	5
datp_c	DATP C10H12N5O12P3	1	1	5	5	5	5	1	5
cpd17043_c	Not converted	0	0	0	5	0	0	5	0
thr__L_c	L-Threonine	5	5	5	5	5	5	5	5
pydx5p_c	Pyridoxal 5'-phosphate	1	1	5	5	5	5	5	5
clpni17_c	Not converted	0	0	0	5	5	0	0	0
clpn180_c	Cardiolipin (tetraoctadecanoyl, n-C18:0)	0	0	0	5	5	0	0	0
cpd15793_c	Not converted	0	0	1	1	0	5	1	0
kdo2lipid4L_c	KDO(2)-lipid IV(A) with laurate	0	2	2	5	5	5	2	0
rnatrans_c	Not converted	0	0	0	5	5	0	0	0
2dmmq8_c	2-Demethylmenaquinone 8	2	1	5	5	5	5	5	5
mql8_c	Menaquinol 8	2	2	2	5	5	5	5	5
gtp_c	GTP C10H12N5O14P3	1	1	5	5	5	5	1	5
gthrd_c	Reduced glutathione	2	1	5	5	5	5	5	5
pe160_c	Phosphatidylethanolamine (dihexadecanoyl, n-C16:0)	2	2	2	5	5	5	2	5
mg2_c	Magnesium	5	5	5	5	5	5	5	5
fe3_c	Iron (Fe3+)	5	5	5	5	5	5	5	5
cu2_c	Copper	5	5	5	5	5	5	5	5
dttp_c	DTTP C10H13N2O14P3	1	1	5	5	5	5	1	5
cpd17041_c	Not converted	0	0	0	5	0	0	5	0
ile__L_c	L-Isoleucine	1	1	5	5	5	5	1	5
lys__L_c	L-Lysine	1	1	5	5	5	5	1	5
phe__L_c	L-Phenylalanine	1	5	5	5	5	5	1	5
nad_c	Nicotinamide adenine dinucleotide	1	1	5	5	5	5	1	5
val__L_c	L-Valine	1	1	5	5	5	5	1	5
cpd15665_c	Not converted	0	0	1	1	0	1	1	0
ribflv_c	Riboflavin C17H20N4O6	1	1	5	5	5	5	1	5
ACP_c	Acyl carrier protein	2	1	1	1	1	1	1	2
cpd15695_c	Not converted	0	0	1	5	0	5	1	0
ptrc_c	Putrescine	2	5	5	5	5	5	1	5
spmd_c	Spermidine	2	1	5	5	5	5	1	5
cpd15794_c	Not converted	0	0	1	5	0	5	1	0
fad_c	Flavin adenine dinucleotide oxidized	1	1	5	5	5	5	1	5
met__L_c	L-Methionine	1	1	5	5	5	5	5	5
murein5px4p_p	Two disacharide linked murein units, pentapeptide crosslinked tetrapeptide (A2pm->D-ala) (middle of chain)	0	0	0	5	0	0	0	5
pe160_p	Phosphatidylethanolamine (dihexadecanoyl, n-C16:0)	0	0	0	5	0	0	0	5
ca2_c	Calcium	5	5	5	5	5	5	5	5
thf_c	5,6,7,8-Tetrahydrofolate	1	1	5	5	5	5	1	5
peai17_c	Not converted	0	0	0	5	5	0	0	0
