# Supplementary material for: GEMsembler: consensus model assembly and structural comparison of genome-scale metabolic models across tools improve functional performance
Source: mSystems. 2025 Sep 8;10(10):e00574-25. doi: 10.1128/msystems.00574-25 (PMC12542698; doi:10.1128/msystems.00574-25)
Supplement: Table S9 — LP models performance and comparison with gold-standard model. [file msystems.00574-25-s0009.xlsx]

## Sheet: similiarity_goldS_LP_fig4a
Models	Features	Elements	Ratio
core3	Ratio_of_curated	reactions	0.6
core3	Curated_covered	reactions	0.57
core3	F_score	reactions	0.58
core3	Ratio_of_curated	genes	0.69
core3	Curated_covered	genes	0.4
core3	F_score	genes	0.51
ca_LP	Ratio_of_curated	reactions	0.31
ca_LP	Curated_covered	reactions	0.62
ca_LP	F_score	reactions	0.41
ca_LP	Ratio_of_curated	genes	0.5
ca_LP	Curated_covered	genes	0.57
ca_LP	F_score	genes	0.53
ga_LP	Ratio_of_curated	reactions	0.23
ga_LP	Curated_covered	reactions	0.59
ga_LP	F_score	reactions	0.33
ga_LP	Ratio_of_curated	genes	0.52
ga_LP	Curated_covered	genes	0.42
ga_LP	F_score	genes	0.46
ag_LP	Ratio_of_curated	reactions	0.36
ag_LP	Curated_covered	reactions	0.58
ag_LP	F_score	reactions	0.44
ag_LP	Ratio_of_curated	genes	0.42
ag_LP	Curated_covered	genes	0.37
ag_LP	F_score	genes	0.39
mo_LP	Ratio_of_curated	reactions	0.31
mo_LP	Curated_covered	reactions	0.49
mo_LP	F_score	reactions	0.38
mo_LP	Ratio_of_curated	genes	0.45
mo_LP	Curated_covered	genes	0.44
mo_LP	F_score	genes	0.44

## Sheet: numbers_goldS_fig4a
Models	Elements	Amount
core3	reactions	729
core3	genes	420
ca_LP	reactions	1526
ca_LP	genes	825
ga_LP	reactions	1944
ga_LP	genes	583
ag_LP	reactions	1254
ag_LP	genes	652
mo_LP	reactions	1214
mo_LP	genes	714

## Sheet: auxotrophy_growth_status_fig4b
Unnamed: 0	exp_data	curated	core3	ca_LP	ga_LP	ag_LP	mo_LP
ala__L	2	2	2	2	2	2	2
arg__L	1	2	2	2	2	2	2
asp__L	2	2	2	2	2	2	2
cys__L	2	2	2	2	2	2	2
glu__L	0	2	0	0	2	0	0
gly	2	2	2	2	2	2	2
his__L	2	2	2	2	2	2	2
ile__L	0	0	0	2	0	0	0
leu__L	0	0	0	0	0	0	0
lys__L	2	2	2	2	2	2	2
met__L	1	2	0	2	2	0	0
phe__L	1	0	0	0	0	0	2
pro__L	2	2	2	2	2	2	2
ser__L	2	2	2	2	2	2	2
thr__L	2	2	2	2	2	2	2
trp__L	0	2	2	2	2	2	2
tyr__L	1	2	2	2	2	2	2
val__L	0	0	0	0	0	0	0
lipoate	2	2	2	2	2	2	2
btn	2	0	2	2	2	2	2
nac	0	0	0	0	2	2	2
pnto__R	0	0	0	2	0	0	2
4abz	2	2	2	2	2	2	2
pydam	2	0	2	2	2	2	2
pydxn	2	2	2	2	2	2	2
ribflv	0	2	0	2	0	2	0
thm	2	2	2	2	2	2	2
adocbl	2	2	2	2	2	2	2
ade	2	2	2	2	2	2	2
gua	2	2	2	2	2	2	2
ins	2	2	2	2	2	2	2
xan	2	2	2	2	2	2	2
orot	2	2	2	2	2	2	2
thymd	2	2	2	2	2	2	2
ura	2	2	2	2	2	2	2

## Sheet: auxotrophy_simulations
Unnamed: 0	curated	core3	ca_LP	ga_LP	ag_LP	mo_LP	exp_data
cdpm_growth	1.58863	1.06063	0.147439	2.3688	0.74561	0.262722	2
ala__L	1.58863	1.03044	0.147439	2.3688	0.704912	0.262722	1
arg__L	1.56423	1.06063	0.143543	2.32742	0.726455	0.262722	0.7
asp__L	1.5851	1.06063	0.147439	2.29678	0.74561	0.262722	1
cys__L	1.58863	1.05331	0.147232	2.3688	0.74561	0.262722	1
glu__L	1.58169	-9.63786e-17	3.87871e-31	2.29678	1.00268e-14	1.20213e-15	0
gly	1.58863	1.06063	0.147439	2.3688	0.74561	0.262722	1
his__L	1.57208	1.0538	0.145541	2.33364	0.732732	0.262722	1
ile__L	0.000435	-1.061e-16	0.146787	0	-1.95901e-16	0	0
leu__L	0.000435	0	-4.22955e-17	0	0	0	0
lys__L	1.56959	1.0475	0.145908	2.34973	0.74561	0.261631	1
met__L	1.58163	0	0.146748	2.35487	1.3275e-15	4.1449e-15	0.3
phe__L	0.000435	0	-5.90021e-18	-5.14372e-16	0	0.262722	0.2
pro__L	1.58427	1.05359	0.147439	2.18471	0.743044	0.262722	1
ser__L	1.58254	1.06063	0.147439	2.34647	0.732429	0.249586	1
thr__L	1.38825	1.06063	0.146869	2.34681	0.74561	0.262722	1
trp__L	1.37708	1.04633	0.146547	2.3453	0.74561	0.262722	0.1
tyr__L	1.56997	1.03968	0.146512	2.33414	0.74561	0.262722	0.2
val__L	0.000435	0	5.21381e-29	-1.06094e-15	3.60643e-16	-1.17092e-15	0
lipoate	1.58863	1.06063	0.147439	2.3688	0.74561	0.262722	1
btn	0	1.06063	0.147439	2.3688	0.74561	0.262722	1
nac	-8.49607e-14	2.82024e-13	-4.01173e-14	2.3688	0.74561	0.262722	0.1
pnto__R	0	-5.25419e-16	0.147435	-1.55165e-15	1.08193e-15	0.262722	0.1
4abz	1.58862	1.06063	0.147439	2.3688	0.74561	0.262722	1
pydam	-5.42101e-20	1.06063	0.147439	2.3688	0.74561	0.262722	1
pydxn	1.58863	1.06063	0.147439	2.3688	0.74561	0.262722	1
ribflv	1.58863	-5.82425e-16	0.147432	-5.17218e-16	0.736403	0	0.1
thm	1.58862	1.05972	0.147435	2.3688	0.74561	0.262566	1
adocbl	1.58863	1.06063	0.147439	2.3688	0.74561	0.262722	1
ade	1.58863	1.06063	0.147439	2.3688	0.74561	0.262722	1
gua	1.57856	1.06063	0.144477	2.3688	0.74561	0.262722	1
ins	1.58562	1.06063	0.147439	1.94207	0.74561	0.262722	1
xan	1.58863	1.04131	0.147439	2.3688	0.723911	0.251437	1
orot	1.58863	1.06063	0.147439	2.3688	0.74561	0.262722	1
thymd	1.58228	1.06063	0.147321	2.3688	0.74561	0.262722	1
ura	1.58863	1.05169	0.145407	2.35389	0.738746	0.26247	1

## Sheet: auxotrophy_performanc_fig4b
Unnamed: 0	curated	core3	ca_LP	ga_LP	ag_LP	mo_LP
ala__L	1	1	1	1	1	1
arg__L	0	0	0	0	0	0
asp__L	1	1	1	1	1	1
cys__L	1	1	1	1	1	1
glu__L	0	1	1	0	1	1
gly	1	1	1	1	1	1
his__L	1	1	1	1	1	1
ile__L	1	1	0	1	1	1
leu__L	1	1	1	1	1	1
lys__L	1	1	1	1	1	1
met__L	0	0	0	0	0	0
phe__L	0	0	0	0	0	0
pro__L	1	1	1	1	1	1
ser__L	1	1	1	1	1	1
thr__L	1	1	1	1	1	1
trp__L	0	0	0	0	0	0
tyr__L	0	0	0	0	0	0
val__L	1	1	1	1	1	1
lipoate	1	1	1	1	1	1
btn	0	1	1	1	1	1
nac	1	1	1	0	0	0
pnto__R	1	1	0	1	1	0
4abz	1	1	1	1	1	1
pydam	0	1	1	1	1	1
pydxn	1	1	1	1	1	1
ribflv	0	1	0	1	0	1
thm	1	1	1	1	1	1
adocbl	1	1	1	1	1	1
ade	1	1	1	1	1	1
gua	1	1	1	1	1	1
ins	1	1	1	1	1	1
xan	1	1	1	1	1	1
orot	1	1	1	1	1	1
thymd	1	1	1	1	1	1
ura	1	1	1	1	1	1
