# Supplementary material for: GEMsembler: consensus model assembly and structural comparison of genome-scale metabolic models across tools improve functional performance
Source: mSystems. 2025 Sep 8;10(10):e00574-25. doi: 10.1128/msystems.00574-25 (PMC12542698; doi:10.1128/msystems.00574-25)
Supplement: Table S10 — EC models performance and comparison with gold-standard models. [file msystems.00574-25-s0010.xlsx]

## Sheet: similiarity_goldS_EC_fig5a
Models	Features	Elements	Ratio
core3	Ratio_of_curated	reactions	0.69
core3	Curated_covered	reactions	0.31
core3	F_score	reactions	0.43
core3	Ratio_of_curated	genes	0.85
core3	Curated_covered	genes	0.36
core3	F_score	genes	0.51
ag_EC	Ratio_of_curated	reactions	0.65
ag_EC	Curated_covered	reactions	0.45
ag_EC	F_score	reactions	0.53
ag_EC	Ratio_of_curated	genes	0.69
ag_EC	Curated_covered	genes	0.37
ag_EC	F_score	genes	0.48
ga_EC	Ratio_of_curated	reactions	0.32
ga_EC	Curated_covered	reactions	0.36
ga_EC	F_score	reactions	0.34
ga_EC	Ratio_of_curated	genes	0.48
ga_EC	Curated_covered	genes	0.37
ga_EC	F_score	genes	0.42
ca_EC	Ratio_of_curated	reactions	0.79
ca_EC	Curated_covered	reactions	0.78
ca_EC	F_score	reactions	0.78
ca_EC	Ratio_of_curated	genes	0.78
ca_EC	Curated_covered	genes	0.85
ca_EC	F_score	genes	0.81
mo_EC	Ratio_of_curated	reactions	0.48
mo_EC	Curated_covered	reactions	0.29
mo_EC	F_score	reactions	0.36
mo_EC	Ratio_of_curated	genes	0.54
mo_EC	Curated_covered	genes	0.33
mo_EC	F_score	genes	0.41

## Sheet: numbers_goldS_fig5a
Models	Elements	Amount
core3	reactions	1226
core3	genes	644
ag_EC	reactions	1905
ag_EC	genes	804
ga_EC	reactions	3097
ga_EC	genes	1157
ca_EC	reactions	2683
ca_EC	genes	1658
mo_EC	reactions	1653
mo_EC	genes	925

## Sheet: growth_on_carbon_sources
Carbon	core3	ag_EC	ga_EC	ca_EC	mo_EC	iML1515	iML1515a
ser__D	0.117928	0.436073	0.535403	0.416765	0.754401	0.318051	0.318395
malt	1.03627	2.34558	2.80804	2.27426	3.62113	1.7798	1.78166
galur	0.385321	0.934443	1.11223	0.905827	0	0.704686	0.70543
glyclt	0.0653375	0.264759	0.346873	0.210934	0.452641	0.153091	0.153252
gam	0.518133	1.17279	1.37939	1.13713	1.81056	0.877309	0.878226
fru	0.518133	1.16805	1.37939	1.13713	1.81056	0.876997	0.877914
mal__L	0.132996	0.584027	0.62865	0.54314	0.905281	0.411165	0.411599
acgam	0.518133	1.47772	1.75708	1.42954	2.41408	1.13131	1.1325
sbt__D	0.518133	1.2588	1.47792	1.21835	1.96144	0.942827	0.943812
glcn	0	1.06333	0	1.02883	0	0.797137	0.797971
glyc	0.256881	0.669684	0.778497	0.649789	1.05616	0.494713	0.495231
ac	0	0.303694	0.354623	0.278419	0	0.210099	0.21033
glc__D	0.518133	1.17279	1.37939	1.13713	1.81056	0.876997	0.877914
akg	0	0.778702	0.8382	0.707728	1.20704	0.54739	0.547968
rib__D	0.431777	0.914778	1.18233	0.88263	0	0.688913	0.689633
glcur	0.385321	0.934443	1.11223	0.905827	0	0.704686	0.70543
xyl__D	0.431777	0.977326	1.13882	0.931364	1.5088	0.717126	0.717875
fuc__L	0	0	1.38625	1.08376	0	0.862123	0.863031
lac__D	0.117928	0.521731	0.624927	0.487946	0	0.377356	0.377768
g6p	0.647666	1.2197	0	1.20211	1.81056	0.90521	0.906156
gal	0.518133	1.14152	1.36297	1.12089	1.81056	0.867593	0.8685
pyr	0	0	0.531935	0.424985	0	0.31394	0.314286
succ	0	0.615175	0.660889	0.576058	1.05616	0.450086	0.450562
tre	1.1658	2.34558	2.80804	2.27426	3.62113	1.7798	1.78166
lac__L; lac__D	0.235857	1.04346	1.24985	0.928672	0.905281	0.752425	0.753248
man	0.518133	1.17279	1.37939	1.13713	1.81056	0.876997	0.877914

## Sheet: SA_auc_of_steps
Original model	ag_EC	ga_EC	ca_EC	mo_EC	core3
core3	0.623671	0.683377	0.687287	0.691273
ag_EC		0.701447	0.725831	0.729356	0.647928
ga_EC	0.491153		0.499273	0.502879	0.491153
ca_EC	0.475558	0.508402		0.513447	0.475558
mo_EC	0.44778	0.482197	0.491857		0.44778
iML1515	0.607283	0.612528	0.612528	0.616168	0.607283
iML1515a	0.758846	0.76244	0.76244	0.76708	0.758846

## Sheet: GA_gen_intersection
core3	ag_EC	ga_EC	ca_EC	mo_EC	iML1515	iML1515a
203	402	270	122	96	407	26
35	42	41	13	16	46	6

## Sheet: number_GPR_changes
Model	Methods	changed_GPR
core3	SA	17
core3	GA	203
ag_EC	SA	15
ag_EC	GA	402
ga_EC	SA	15
ga_EC	GA	270
ca_EC	SA	14
ca_EC	GA	122
mo_EC	SA	17
mo_EC	GA	96
iML1515	SA	34
iML1515	GA	424
iML1515a	SA	3
iML1515a	GA	26

## Sheet: number_genes_changed
Models	Method	Changes	Gene_number
core3	stepwise	kept	644
core3	stepwise	added	7
core3	stepwise	removed	0
core3	genetic	kept	634
core3	genetic	added	174
core3	genetic	removed	10
ag_EC	stepwise	kept	804
ag_EC	stepwise	added	7
ag_EC	stepwise	removed	0
ag_EC	genetic	kept	771
ag_EC	genetic	added	248
ag_EC	genetic	removed	33
ga_EC	stepwise	kept	1156
ga_EC	stepwise	added	2
ga_EC	stepwise	removed	1
ga_EC	genetic	kept	1123
ga_EC	genetic	added	81
ga_EC	genetic	removed	34
ca_EC	stepwise	kept	1658
ca_EC	stepwise	added	1
ca_EC	stepwise	removed	0
ca_EC	genetic	kept	1609
ca_EC	genetic	added	12
ca_EC	genetic	removed	49
mo_EC	stepwise	kept	925
mo_EC	stepwise	added	10
mo_EC	stepwise	removed	0
mo_EC	genetic	kept	913
mo_EC	genetic	added	67
mo_EC	genetic	removed	12
iML1515	stepwise	kept	1516
iML1515	stepwise	added	1
iML1515	stepwise	removed	0
iML1515	genetic	kept	1480
iML1515	genetic	added	97
iML1515	genetic	removed	36
iML1515a	stepwise	kept	1510
iML1515a	stepwise	added	1
iML1515a	stepwise	removed	6
iML1515a	genetic	kept	1497
iML1515a	genetic	added	6
iML1515a	genetic	removed	19

## Sheet: genes_essentiality_predictions
Models	Method	Sources	Prediction	Gene_number
core3	Original	carbon	No data	146
core3	Original	carbon	correct	379
core3	Original	carbon	mixed	89
core3	Original	carbon	wrong	29
core3	stepwise	carbon	No data	147
core3	stepwise	carbon	correct	391
core3	stepwise	carbon	mixed	92
core3	stepwise	carbon	wrong	20
core3	genetic	carbon	No data	150
core3	genetic	carbon	correct	548
core3	genetic	carbon	mixed	91
core3	genetic	carbon	wrong	19
ag_EC	Original	carbon	No data	211
ag_EC	Original	carbon	correct	457
ag_EC	Original	carbon	mixed	106
ag_EC	Original	carbon	wrong	28
ag_EC	stepwise	carbon	No data	212
ag_EC	stepwise	carbon	correct	470
ag_EC	stepwise	carbon	mixed	107
ag_EC	stepwise	carbon	wrong	20
ag_EC	genetic	carbon	No data	229
ag_EC	genetic	carbon	correct	660
ag_EC	genetic	carbon	mixed	109
ag_EC	genetic	carbon	wrong	20
ga_EC	Original	carbon	No data	186
ga_EC	Original	carbon	correct	803
ga_EC	Original	carbon	mixed	137
ga_EC	Original	carbon	wrong	30
ga_EC	stepwise	carbon	No data	186
ga_EC	stepwise	carbon	correct	807
ga_EC	stepwise	carbon	mixed	137
ga_EC	stepwise	carbon	wrong	27
ga_EC	genetic	carbon	No data	196
ga_EC	genetic	carbon	correct	848
ga_EC	genetic	carbon	mixed	134
ga_EC	genetic	carbon	wrong	24
ca_EC	Original	carbon	No data	186
ca_EC	Original	carbon	correct	1256
ca_EC	Original	carbon	mixed	173
ca_EC	Original	carbon	wrong	43
ca_EC	stepwise	carbon	No data	186
ca_EC	stepwise	carbon	correct	1268
ca_EC	stepwise	carbon	mixed	173
ca_EC	stepwise	carbon	wrong	32
ca_EC	genetic	carbon	No data	186
ca_EC	genetic	carbon	correct	1244
ca_EC	genetic	carbon	mixed	164
ca_EC	genetic	carbon	wrong	27
mo_EC	Original	carbon	No data	234
mo_EC	Original	carbon	correct	527
mo_EC	Original	carbon	mixed	133
mo_EC	Original	carbon	wrong	30
mo_EC	stepwise	carbon	No data	235
mo_EC	stepwise	carbon	correct	538
mo_EC	stepwise	carbon	mixed	136
mo_EC	stepwise	carbon	wrong	23
mo_EC	genetic	carbon	No data	239
mo_EC	genetic	carbon	correct	586
mo_EC	genetic	carbon	mixed	130
mo_EC	genetic	carbon	wrong	20
iML1515	Original	carbon	No data	187
iML1515	Original	carbon	correct	1116
iML1515	Original	carbon	mixed	185
iML1515	Original	carbon	wrong	28
iML1515	stepwise	carbon	No data	187
iML1515	stepwise	carbon	correct	1123
iML1515	stepwise	carbon	mixed	185
iML1515	stepwise	carbon	wrong	22
iML1515	genetic	carbon	No data	193
iML1515	genetic	carbon	correct	1180
iML1515	genetic	carbon	mixed	179
iML1515	genetic	carbon	wrong	22
iML1515a	Original	carbon	No data	187
iML1515a	Original	carbon	correct	1122
iML1515a	Original	carbon	mixed	189
iML1515a	Original	carbon	wrong	18
iML1515a	stepwise	carbon	No data	187
iML1515a	stepwise	carbon	correct	1120
iML1515a	stepwise	carbon	mixed	189
iML1515a	stepwise	carbon	wrong	15
iML1515a	genetic	carbon	No data	187
iML1515a	genetic	carbon	correct	1114
iML1515a	genetic	carbon	mixed	187
iML1515a	genetic	carbon	wrong	15

## Sheet: genes_improvement
Models	Method	Sources	Status	Gene_number
core3	stepwise	carbon	Improved	9
core3	stepwise	carbon	Worsened	0
core3	stepwise	carbon	CorrectAdd	6
core3	stepwise	carbon	WrongAdd	0
core3	genetic	carbon	Improved	10
core3	genetic	carbon	Worsened	0
core3	genetic	carbon	CorrectAdd	170
core3	genetic	carbon	WrongAdd	0
core3	intersection	carbon	Improved	9
core3	intersection	carbon	Worsened	0
core3	intersection	carbon	CorrectAdd	0
core3	intersection	carbon	WrongAdd	0
ag_EC	stepwise	carbon	Improved	8
ag_EC	stepwise	carbon	Worsened	0
ag_EC	stepwise	carbon	CorrectAdd	6
ag_EC	stepwise	carbon	WrongAdd	0
ag_EC	genetic	carbon	Improved	8
ag_EC	genetic	carbon	Worsened	0
ag_EC	genetic	carbon	CorrectAdd	229
ag_EC	genetic	carbon	WrongAdd	0
ag_EC	intersection	carbon	Improved	8
ag_EC	intersection	carbon	Worsened	0
ag_EC	intersection	carbon	CorrectAdd	3
ag_EC	intersection	carbon	WrongAdd	0
ga_EC	stepwise	carbon	Improved	3
ga_EC	stepwise	carbon	Worsened	0
ga_EC	stepwise	carbon	CorrectAdd	2
ga_EC	stepwise	carbon	WrongAdd	0
ga_EC	genetic	carbon	Improved	6
ga_EC	genetic	carbon	Worsened	0
ga_EC	genetic	carbon	CorrectAdd	71
ga_EC	genetic	carbon	WrongAdd	0
ga_EC	intersection	carbon	Improved	3
ga_EC	intersection	carbon	Worsened	0
ga_EC	intersection	carbon	CorrectAdd	2
ga_EC	intersection	carbon	WrongAdd	0
ca_EC	stepwise	carbon	Improved	11
ca_EC	stepwise	carbon	Worsened	0
ca_EC	stepwise	carbon	CorrectAdd	1
ca_EC	stepwise	carbon	WrongAdd	0
ca_EC	genetic	carbon	Improved	15
ca_EC	genetic	carbon	Worsened	0
ca_EC	genetic	carbon	CorrectAdd	11
ca_EC	genetic	carbon	WrongAdd	0
ca_EC	intersection	carbon	Improved	11
ca_EC	intersection	carbon	Worsened	0
ca_EC	intersection	carbon	CorrectAdd	1
ca_EC	intersection	carbon	WrongAdd	0
mo_EC	stepwise	carbon	Improved	6
mo_EC	stepwise	carbon	Worsened	0
mo_EC	stepwise	carbon	CorrectAdd	8
mo_EC	stepwise	carbon	WrongAdd	1
mo_EC	genetic	carbon	Improved	6
mo_EC	genetic	carbon	Worsened	0
mo_EC	genetic	carbon	CorrectAdd	62
mo_EC	genetic	carbon	WrongAdd	0
mo_EC	intersection	carbon	Improved	5
mo_EC	intersection	carbon	Worsened	0
mo_EC	intersection	carbon	CorrectAdd	8
mo_EC	intersection	carbon	WrongAdd	0
iML1515	stepwise	carbon	Improved	6
iML1515	stepwise	carbon	Worsened	0
iML1515	stepwise	carbon	CorrectAdd	1
iML1515	stepwise	carbon	WrongAdd	0
iML1515	genetic	carbon	Improved	6
iML1515	genetic	carbon	Worsened	0
iML1515	genetic	carbon	CorrectAdd	91
iML1515	genetic	carbon	WrongAdd	0
iML1515	intersection	carbon	Improved	5
iML1515	intersection	carbon	Worsened	0
iML1515	intersection	carbon	CorrectAdd	1
iML1515	intersection	carbon	WrongAdd	0
iML1515a	stepwise	carbon	Improved	3
iML1515a	stepwise	carbon	Worsened	0
iML1515a	stepwise	carbon	CorrectAdd	1
iML1515a	stepwise	carbon	WrongAdd	0
iML1515a	genetic	carbon	Improved	3
iML1515a	genetic	carbon	Worsened	0
iML1515a	genetic	carbon	CorrectAdd	6
iML1515a	genetic	carbon	WrongAdd	0
iML1515a	intersection	carbon	Improved	3
iML1515a	intersection	carbon	Worsened	0
iML1515a	intersection	carbon	CorrectAdd	1
iML1515a	intersection	carbon	WrongAdd	0

## Sheet: genes_conditions_improvement
Models	Method	Sources	Status	GxC_number
core3	stepwise	carbon	Improved	135
core3	stepwise	carbon	Worsened	0
core3	stepwise	carbon	CorrectAdd	83
core3	stepwise	carbon	WrongAdd	0
core3	genetic	carbon	Improved	150
core3	genetic	carbon	Worsened	0
core3	genetic	carbon	CorrectAdd	2532
core3	genetic	carbon	WrongAdd	0
core3	intersection	carbon	Improved	135
core3	intersection	carbon	Worsened	0
core3	intersection	carbon	CorrectAdd	0
core3	intersection	carbon	WrongAdd	0
ag_EC	stepwise	carbon	Improved	120
ag_EC	stepwise	carbon	Worsened	0
ag_EC	stepwise	carbon	CorrectAdd	89
ag_EC	stepwise	carbon	WrongAdd	0
ag_EC	genetic	carbon	Improved	120
ag_EC	genetic	carbon	Worsened	0
ag_EC	genetic	carbon	CorrectAdd	3418
ag_EC	genetic	carbon	WrongAdd	0
ag_EC	intersection	carbon	Improved	120
ag_EC	intersection	carbon	Worsened	0
ag_EC	intersection	carbon	CorrectAdd	45
ag_EC	intersection	carbon	WrongAdd	0
ga_EC	stepwise	carbon	Improved	45
ga_EC	stepwise	carbon	Worsened	0
ga_EC	stepwise	carbon	CorrectAdd	27
ga_EC	stepwise	carbon	WrongAdd	0
ga_EC	genetic	carbon	Improved	90
ga_EC	genetic	carbon	Worsened	0
ga_EC	genetic	carbon	CorrectAdd	1060
ga_EC	genetic	carbon	WrongAdd	0
ga_EC	intersection	carbon	Improved	45
ga_EC	intersection	carbon	Worsened	0
ga_EC	intersection	carbon	CorrectAdd	27
ga_EC	intersection	carbon	WrongAdd	0
ca_EC	stepwise	carbon	Improved	165
ca_EC	stepwise	carbon	Worsened	0
ca_EC	stepwise	carbon	CorrectAdd	15
ca_EC	stepwise	carbon	WrongAdd	0
ca_EC	genetic	carbon	Improved	225
ca_EC	genetic	carbon	Worsened	0
ca_EC	genetic	carbon	CorrectAdd	165
ca_EC	genetic	carbon	WrongAdd	0
ca_EC	intersection	carbon	Improved	165
ca_EC	intersection	carbon	Worsened	0
ca_EC	intersection	carbon	CorrectAdd	15
ca_EC	intersection	carbon	WrongAdd	0
mo_EC	stepwise	carbon	Improved	90
mo_EC	stepwise	carbon	Worsened	0
mo_EC	stepwise	carbon	CorrectAdd	113
mo_EC	stepwise	carbon	WrongAdd	15
mo_EC	genetic	carbon	Improved	90
mo_EC	genetic	carbon	Worsened	0
mo_EC	genetic	carbon	CorrectAdd	921
mo_EC	genetic	carbon	WrongAdd	0
mo_EC	intersection	carbon	Improved	75
mo_EC	intersection	carbon	Worsened	0
mo_EC	intersection	carbon	CorrectAdd	113
mo_EC	intersection	carbon	WrongAdd	0
iML1515	stepwise	carbon	Improved	90
iML1515	stepwise	carbon	Worsened	0
iML1515	stepwise	carbon	CorrectAdd	15
iML1515	stepwise	carbon	WrongAdd	0
iML1515	genetic	carbon	Improved	90
iML1515	genetic	carbon	Worsened	0
iML1515	genetic	carbon	CorrectAdd	1365
iML1515	genetic	carbon	WrongAdd	0
iML1515	intersection	carbon	Improved	75
iML1515	intersection	carbon	Worsened	0
iML1515	intersection	carbon	CorrectAdd	15
iML1515	intersection	carbon	WrongAdd	0
iML1515a	stepwise	carbon	Improved	45
iML1515a	stepwise	carbon	Worsened	0
iML1515a	stepwise	carbon	CorrectAdd	15
iML1515a	stepwise	carbon	WrongAdd	0
iML1515a	genetic	carbon	Improved	45
iML1515a	genetic	carbon	Worsened	0
iML1515a	genetic	carbon	CorrectAdd	90
iML1515a	genetic	carbon	WrongAdd	0
iML1515a	intersection	carbon	Improved	45
iML1515a	intersection	carbon	Worsened	0
iML1515a	intersection	carbon	CorrectAdd	15
iML1515a	intersection	carbon	WrongAdd	0

[truncated: 1 more sheets: growth_on_nitro_sources]
